# Supplementary material for: Molecular changes during AT/RT progression associated with epithelial–mesenchymal transition and extracellular matrix changes
Source: Acta Neuropathol. 2026 Jul 1;152(1):1. doi: 10.1007/s00401-026-03050-1 (PMC13323348; doi:10.1007/s00401-026-03050-1)
Supplement: Supplementary file 2 — Supplementary file2 (XLSX 420 KB) [file 401_2026_3050_MOESM2_ESM.xlsx]

## Sheet: Overview
Title
Molecular changes during AT/RT progression associated with epithelial-mesenchymal transition and extracellular matrix changes
Journal
Acta Neuropathologica
Authors
Lea Altendorf1,2, Anton Althammer1,2,3, Rajanya Roy4, Karoline Hack1,2, Flavia W. de Faria4, Arend Koch5, Vanessa Thaden1,2, Melanie Schoof1,2, Martin U. Schuhmann6, Peter Hauser7, Pascal D. Johann8,9,10, Martin Hasselblatt11, Michael C. Frühwald8, Kornelius Kerl4, and Ulrich Schüller*1,2,12
1Department of Pediatric Hematology and Oncology, University Medical Center Hamburg-Eppendorf, 20251 Hamburg, Germany
2Research Institute Children’s Cancer, University Medical Center Hamburg-Eppendorf, 20251 Hamburg, Germany
3Mildred Scheel Cancer Career Center HaTriCS4, University Medical Center Hamburg-Eppendorf, 20251 Hamburg, Germany.
4Department of Pediatric Hematology and Oncology, University Medical Center Münster, 48149 Münster, Germany
5Institute of Neuropathology, Charité – Universitätsmedizin Berlin, 10117 Berlin, Germany
6Division of Pediatric Neurosurgery, Department of Neurosurgery, Eberhard Karl’s University Hospital of Tübingen, 72076 Tübingen, Germany
7Second Department of Pediatrics, Semmelweis University, 1085 Budapest, Hungary
8Paediatric and Adolescent Medicine, Swabian Children’s Cancer Center Augsburg, EU-RHAB trial center, 86156 Augsburg, Germany
9Hopp Children’s Cancer Center (KiTZ), German Cancer Research Center (DKFZ) and German Cancer Research Consortium (DKTK), 69120 Heidelberg, Germany
10Division of Pediatric Neurooncology, German Cancer Research Center (DKFZ) and German Cancer Research Consortium (DKTK), 69120 Heidelberg, Germany
11Institute of Neuropathology, University Hospital Münster, 48149 Münster, Germany
12Institute of Neuropathology, University Medical Center Hamburg-Eppendorf, 20251 Hamburg, Germany
*Corresponding Author
Corresponding author
Ulrich Schüller, MD
Research Institute Children‘s Cancer Center
Martinistraße 52, N63, D-20251 Hamburg, Germany
Phone: +49-40-426051240
Fax: +49-40-741040350
E-mail: u.schueller@uke.de

## Sheet: Supplementary Table S1 
Table S1: Overview of all included AT/RT primary-recurrence pairs
Case No.	Sex	Age of onset [years]	Localisation	Molecular subtype	Classifier subtype score	Disease status	SMARCB1 germline mutation	SMARCB1 somatic mutation	SMARCA4 germline mutation	SMARCA4 somatic mutation	Time to first resampling [months]	Therapy protocol	Follow-up [months]	Satus	Conservation type	Source lab	scRNA seq data	bulk RNA seq data	Histology (CD1A)	Cells	Median reads per cell	Median genes per cell	Total genes detected	Median UMI counts per cell	Confidently mapped reads in cells [%] (Ideal>70)
1	m	5	supratentorial	SHH-1A	0.99	Primary	wild type	n.a.	n.a.	n.a.	30.5	Rhabdoid 07	70.5	dead	FFPE	München	no	no	yes	n.a.	n.a.	n.a.	n.a.	n.a.	n.a.
1	m	5	supratentorial	SHH-1A	0.99	Recurrence	wild type	n.a.	n.a.	n.a.	30.5	Rhabdoid 07	70.5	dead	FFPE	München	no	no	yes	n.a.	n.a.	n.a.	n.a.	n.a.	n.a.
2	m	1.8	supratentorial	SHH-1B	0.62	Primary	wild type	n.a.	n.a.	n.a.	41	EURHAB	57.4	alive	Cryo	Heidelberg	no	no	yes	n.a.	n.a.	n.a.	n.a.	n.a.	n.a.
2	m	1.8	supratentorial	SHH-1B	0.93	Recurrence	wild type	n.a.	n.a.	n.a.	41	EURHAB	57.4	alive	Cryo	Heidelberg	no	no	yes	n.a.	n.a.	n.a.	n.a.	n.a.	n.a.
3	m	1.6	supratentorial	TYR	0.65	Primary	wild type	het del	n.a.	n.a.	25.5	Rhabdoid 07	59.2	dead	FFPE	München	yes	yes	yes	421	3535	1097	17357	1376	53.4
3	m	1.6	supratentorial	TYR	0.97	Recurrence	wild type	het del	n.a.	n.a.	25.5	Rhabdoid 07	59.2	dead	FFPE	München	yes	yes	yes	151	3052	994	13208	1556	46.96
4	m	0.1	infratentorial	TYR	0.99	Primary	wild type	n.a.	n.a.	n.a.	5	EURHAB	12	dead	Cryo	Erlangen	no	no	no	n.a.	n.a.	n.a.	n.a.	n.a.	n.a.
4	m	0.1	infratentorial	TYR	0.46	Recurrence	wild type	n.a.	n.a.	n.a.	5	EURHAB	12	dead	Cryo	Erlangen	no	no	no	n.a.	n.a.	n.a.	n.a.	n.a.	n.a.
5	f	2	supratentorial	SHH-1B	0.99	Primary	n.a.	n.a.	n.a.	n.a.	3.3	HIT SKK 87	10.6	dead	FFPE	Göttingen	no	no	no	n.a.	n.a.	n.a.	n.a.	n.a.	n.a.
5	f	2	supratentorial	SHH-1B	0.99	Recurrence	n.a.	n.a.	n.a.	n.a.	3.3	HIT SKK 87	10.6	dead	FFPE	Göttingen	no	no	no	n.a.	n.a.	n.a.	n.a.	n.a.	n.a.
6	m	2	supratentorial	MYC	0.01	Primary	n.a.	n.a.	n.a.	n.a.	1.5	EURHAB	6.1	dead	FFPE	Berlin	yes	yes	yes	495	3159	879	14898	1169	52.27
6	m	2	supratentorial	MYC	0.99	Recurrence	n.a.	n.a.	n.a.	n.a.	1.5	EURHAB	6.1	dead	FFPE	Berlin	yes	yes	yes	1706	4066	1390	16723	2073	59.77
7	f	0.4	infratentorial	SHH-2	0.99	Primary	c.170delTG	n.a.	n.a.	n.a.	4.5	Rhabdoid 07	23.3	dead	FFPE	Erfurt	yes	yes	yes	273	2067	671	15370	806	50.25
7	f	0.4	infratentorial	SHH-2	0.99	Recurrence	c.170delTG	n.a.	n.a.	n.a.	4.5	Rhabdoid 07	23.3	dead	FFPE	Erfurt	yes	yes	yes	5043	3456	1372	17458	1793	70.54
8	m	0.1	infratentorial	TYR	0.99	Primary	wild type	het del	n.a.	n.a.	4	EURHAB	10	dead	FFPE	Würzburg	no	yes	yes	n.a.	n.a.	n.a.	n.a.	n.a.	n.a.
8	m	0.1	infratentorial	TYR	0.99	Recurrence	wild type	het del	n.a.	n.a.	4	EURHAB	10	dead	FFPE	Würzburg	no	yes	yes	n.a.	n.a.	n.a.	n.a.	n.a.	n.a.
9	f	1	infratentorial	TYR	0.99	Primary	wild type	c.511 insC	n.a.	n.a.	5.3	Rhabdoid 07	85.3	alive	FFPE	Jena	no	no	no	n.a.	n.a.	n.a.	n.a.	n.a.	n.a.
9	f	1	infratentorial	TYR	0.98	Recurrence	wild type	c.511 insC	n.a.	n.a.	5.3	Rhabdoid 07	85.3	alive	FFPE	Berlin	no	no	no	n.a.	n.a.	n.a.	n.a.	n.a.	n.a.
10	m	2	spinal	MYC	0.99	Primary	c.118C>T	c.118C>T	n.a.	n.a.	n.a.	EURHAB	90	alive	FFPE	Rom	no	yes	no	n.a.	n.a.	n.a.	n.a.	n.a.	n.a.
10	m	2	spinal	SHH-2	0.99	Recurrence	c.118C>T	c.118C>T	n.a.	n.a.	n.a.	EURHAB	90	alive	FFPE	Rom	no	yes	no	n.a.	n.a.	n.a.	n.a.	n.a.	n.a.
11	m	5	supratentorial	SHH-1A	0.99	Primary	wild type	n.a.	n.a.	n.a.	16.5	n.a.	99.2	alive	FFPE	Wien	no	yes	yes	n.a.	n.a.	n.a.	n.a.	n.a.	n.a.
11	m	5	supratentorial	SHH-1A	0.99	Recurrence	wild type	n.a.	n.a.	n.a.	16.5	n.a.	99.2	alive	FFPE	Wien	no	yes	yes	n.a.	n.a.	n.a.	n.a.	n.a.	n.a.
12	f	0.9	infratentorial	SHH-2	0.99	Primary	c.157C>T p.R53X	c.157C>T p.R53X	n.a.	n.a.	48	EURHAB	48	dead	FFPE	Freiburg	no	no	yes	n.a.	n.a.	n.a.	n.a.	n.a.	n.a.
12	f	0.9	infratentorial	SHH-1A	0.99	Recurrence	c.157C>T p.R53X	c.157C>T p.R53X	n.a.	n.a.	48	EURHAB	48	dead	FFPE	Freiburg	no	no	yes	n.a.	n.a.	n.a.	n.a.	n.a.	n.a.
13	m	10	n.a.	MYC	0.99	Primary	c.157C>T p.Arg53*	c.157C>T p.Arg53*	n.a.	n.a.	n.a.	n.a.	n.a.	dead	FFPE	Rom	no	no	no	n.a.	n.a.	n.a.	n.a.	n.a.	n.a.
13	m	10	n.a.	MYC	0.99	Recurrence	c.157C>T p.Arg53*	c.157C>T p.Arg53*	n.a.	n.a.	n.a.	n.a.	n.a.	dead	FFPE	Wien	no	no	no	n.a.	n.a.	n.a.	n.a.	n.a.	n.a.
14	m	2.1	infratentorial	TYR	0.99	Primary	wild type	c.472C>T p.Arg158*	n.a.	n.a.	5.5	EURHAB	24	dead	FFPE	Tübingen	no	no	yes	n.a.	n.a.	n.a.	n.a.	n.a.	n.a.
14	m	2.1	infratentorial	TYR	0.97	Recurrence	wild type	c.472C>T p.Arg158*	n.a.	n.a.	5.5	EURHAB	24	dead	FFPE	Tübingen	no	no	yes	n.a.	n.a.	n.a.	n.a.	n.a.	n.a.
15	m	2.2	supratentorial	SHH-1B	0.99	Primary	n.a.	n.a.	n.a.	n.a.	6	EURHAB	45	dead	FFPE	Amsterdam	no	yes	no	n.a.	n.a.	n.a.	n.a.	n.a.	n.a.
15	m	2.2	supratentorial	SHH-1B	0.52 MYC	Recurrence	n.a.	n.a.	n.a.	n.a.	6	EURHAB	45	dead	FFPE	Amsterdam	no	yes	no	n.a.	n.a.	n.a.	n.a.	n.a.	n.a.
16	m	5	supratentorial	SHH-1A	0.99	Primary	wild type	n.a.	n.a.	n.a.	32.5	n.a.	9	dead	FFPE	Berlin	no	yes	no	n.a.	n.a.	n.a.	n.a.	n.a.	n.a.
16	m	5	supratentorial	SHH-1A	0.99	Recurrence	wild type	n.a.	n.a.	n.a.	32.5	n.a.	9	dead	Cryo	Berlin	no	yes	no	n.a.	n.a.	n.a.	n.a.	n.a.	n.a.
17	f	1	infratentorial	TYR	0.99	Primary	n.a.	n.a.	n.a.	n.a.	10	n.a.	n.a.	n.a.	FFPE	Tübingen	yes	no	yes	949	2785	905	15468	1094	49.45
17	f	1	infratentorial	TYR	0.95	Recurrence	n.a.	n.a.	n.a.	n.a.	10	n.a.	n.a.	n.a.	FFPE	Tübingen	yes	no	yes	2808	3671	1115	16450	1431	55.83
18	m	2.5	supratentorial	MYC	0.89	Primary	yes	homo del	n.a.	n.a.	11	individual	17.6	dead	FFPE	Budapest	yes	no	no	2772	2987	1171	16374	1505	60.41
18	m	2.5	supratentorial	MYC	0.7	Recurrence	yes	homo del	n.a.	n.a.	11	individual	17.6	dead	FFPE	Budapest	yes	no	no	435	2309	980	13999	1165	44.66
19	m	2.7	supratentorial	SHH-1B	0.99 MYC	Primary	n.a.	n.a.	n.a.	n.a.	18	Boston protocol	18	dead	Cryo	Denver	no	yes	no	n.a.	n.a.	n.a.	n.a.	n.a.	n.a.
19	m	2.7	supratentorial	SHH-1B	0.70 MYC	Recurrence	n.a.	n.a.	n.a.	n.a.	18	Boston protocol	18	dead	Cryo	Denver	no	yes	no	n.a.	n.a.	n.a.	n.a.	n.a.	n.a.
20	m	3.2	supratentorial	SHH-1A	0.99	Primary	n.a.	n.a.	n.a.	n.a.	15	Boston protocol	15	dead	Cryo	Denver	no	yes	no	n.a.	n.a.	n.a.	n.a.	n.a.	n.a.
20	m	3.2	supratentorial	SHH-1A	0.99	Recurrence	n.a.	n.a.	n.a.	n.a.	15	Boston protocol	15	dead	Cryo	Denver	no	yes	no	n.a.	n.a.	n.a.	n.a.	n.a.	n.a.
21	f	1.3	supratentorial	SHH-2	0.99	Primary	c.118C>T	c.118C>T	n.a.	n.a.	10	individual	10	dead	Cryo	Denver	no	yes	no	n.a.	n.a.	n.a.	n.a.	n.a.	n.a.
21	f	1.3	supratentorial	SHH-1B	0.05	Recurrence	c.118C>T	c.118C>T	n.a.	n.a.	10	individual	10	dead	Cryo	Denver	no	yes	no	n.a.	n.a.	n.a.	n.a.	n.a.	n.a.
22	m	0.7	infratentorial	MYC	0.99	Primary	n.a.	n.a.	n.a.	n.a.	6	individual	6	dead	Cryo	Denver	no	yes	no	n.a.	n.a.	n.a.	n.a.	n.a.	n.a.
22	m	0.7	infratentorial	MYC	0.99	Recurrence	n.a.	n.a.	n.a.	n.a.	6	individual	6	dead	Cryo	Denver	no	yes	no	n.a.	n.a.	n.a.	n.a.	n.a.	n.a.
23	m	0.6	supratentorial	SHH-1A	0.99	Primary	wild type	het del	n.a.	n.a.	6.7	EURHAB	16	dead	Cryo	Würzburg	no	no	no	n.a.	n.a.	n.a.	n.a.	n.a.	n.a.
23	m	0.6	supratentorial	SHH-1A	0.99	Recurrence	wild type	het del	n.a.	n.a.	6.7	EURHAB	16	dead	Cryo	Würzburg	no	no	no	n.a.	n.a.	n.a.	n.a.	n.a.	n.a.
24	m	1.4	infratentorial	SMARCA4	0.58 TYR	Primary	wild type†	wild type†	yes	c.2335G>A	n.a.	n.a.	28	dead	FFPE	Münster	no	yes	no	n.a.	n.a.	n.a.	n.a.	n.a.	n.a.
24	m	1.4	infratentorial	SMARCA4	0.44 SHH	Recurrence	wild type†	wild type†	yes	c.2335G>A	n.a.	n.a.	28	dead	FFPE	Münster	no	yes	no	n.a.	n.a.	n.a.	n.a.	n.a.	n.a.
25	f	2	supratentorial	SHH-1A	0.99	Primary	c.601C>T	c.601C>T	n.a.	n.a.	37	EURHAB	37.9	alive	FFPE	Regensburg	no	no	no	n.a.	n.a.	n.a.	n.a.	n.a.	n.a.
25	f	2	supratentorial	SHH-1A	0.99	Recurrence	c.601C>T	c.601C>T	n.a.	n.a.	37	EURHAB	37.9	alive	FFPE	Regensburg	no	no	no	n.a.	n.a.	n.a.	n.a.	n.a.	n.a.
26	m	1.2	infratentorial	TYR	0.63	Primary	het del	het del	n.a.	n.a.	5	n.a.	5	alive	FFPE	Hamburg	yes	no	no	767	48677	1398	15421	1954	64.66
26	m	1.2	infratentorial	TYR	0.4	Recurrence	het del	het del	n.a.	n.a.	5	n.a.	5	alive	FFPE	Hamburg	yes	no	no	137	18675	794	15466	1119	48
27	m	2	infratentorial	MYC	n.a.	Primary	n.a.	n.a.	n.a.	n.a.	13	n.a.	13	alive	FFPE	Tübingen	yes	no	no	1698	44774	1667	14784	2384	61.73
27	m	2	infratentorial	MYC	n.a.	Recurrence	n.a.	n.a.	n.a.	n.a.	13	n.a.	13	alive	FFPE	Tübingen	yes	no	no	617	66884	1593	14642	2417	61.57
28	w	2	spinal	MYC	n.a.	Primary	n.a.	n.a.	n.a.	n.a.	18	n.a.	18	dead	FFPE	Erlangen	yes	no	no	729	70204	1441	17985	2045	70.61
28	w	2	infratentorial	MYC	n.a.	Recurrence	n.a.	n.a.	n.a.	n.a.	18	n.a.	18	dead	FFPE	Erlangen	yes	no	no	1074	33673	1104	15181	1504	60.64

## Sheet: Supplementary Table S2
Table S2: Marker genes for AT/RT TME annotation
Cell type	Marker genes
Pericytes	PDGFRB, KCNJ8, CSPG4
Endothelial Cells	VWF, FLT1, CD93, CLDN5
Fibroblasts	COL1A1, LUM, COL3A1
Monocytes	S100A8, S100A12, VCAN, CSF3R
Dendritic Cells	FCER1A, CLEC10A
T Cells	CD3D, CD4, CD8A, TRAC, TRBC1, TRBC2
B Cells	CD19, IGHM, IGKC, IGHA1, JCHAIN, IGHG1
Astrocytes	GFAP, AQP4, SLC1A2
Macrophages	APOE, APOC1, C1QB, C1QC, RNASE1, ACP5, GPNMB, PLD3, CTSB, PLTP, CD9, PRDX1, CTSZ, DAB2, CD63, CD81, LIPA, GLUL, SLC02B1, CREG1, LGALS3, LAMP1

## Sheet: Supplementary Table S3
Table S3: Differentially expressed genes between primary and recurrent AT/RT-MYC tumor cells, between AT/RT-MYC primary tumor clusters, and between AT/RT-MYC primary tumors that relapsed and that did not relapse
Gene	Status	Log2FC	p-value	adj. p-value
SLC25A27	Primary	6.85431	6.69356e-123	1.19252e-118
DKK1	Primary	6.2431	1.44081e-157	2.56695e-153
MDGA1	Primary	3.4824	8.72441e-119	1.55434e-114
HSD17B14	Primary	2.16308	3.85046e-93	6.85998e-89
BTBD3	Primary	2.10057	2.33462e-56	4.15936e-52
KIFC2	Primary	1.98874	7.059e-62	1.25763e-57
STMN3	Primary	1.89768	1.23357e-59	2.19772e-55
B4GALNT4	Primary	1.87514	6.83042e-69	1.21691e-64
CNN3	Primary	1.86507	1.19698e-55	2.13254e-51
SAMHD1	Primary	1.85334	5.29584e-55	9.43507e-51
KIAA1549	Primary	1.84825	3.18544e-45	5.67519e-41
MAP2K6	Primary	1.78527	1.601e-59	2.85234e-55
ARID5B	Primary	1.75718	4.72088e-37	8.41072e-33
MICU3	Primary	1.75675	2.54798e-46	4.53947e-42
FZD3	Primary	1.75075	1.59783e-54	2.8467e-50
FGFR2	Primary	1.74872	1.21884e-154	2.17148e-150
ACAP3	Primary	1.73926	2.12274e-49	3.78187e-45
CENPP	Primary	1.72238	1.25391e-36	2.23397e-32
BCAT2	Primary	1.72075	1.31917e-61	2.35023e-57
MEIS3	Primary	1.69692	2.88863e-48	5.14638e-44
INSIG2	Primary	1.68233	2.03082e-44	3.61811e-40
PRELID2	Primary	1.67086	1.94145e-35	3.45889e-31
TRIO	Primary	1.65781	2.20739e-44	3.93269e-40
DLK1	Primary	1.60932	2.8435e-87	5.06597e-83
ICAM5	Primary	1.59223	3.1398e-54	5.59386e-50
DKK2	Primary	1.55704	3.1065e-50	5.53454e-46
UNC13A	Primary	1.52834	5.02984e-75	8.96116e-71
SRSF7	Primary	1.51945	4.9001e-29	8.73002e-25
FBXO44	Primary	1.43757	1.16264e-39	2.07135e-35
PCDH18	Primary	1.42014	6.36953e-114	1.1348e-109
KIF1B	Primary	1.3825	6.99571e-63	1.24636e-58
FNBP4	Primary	1.37544	4.10158e-49	7.30738e-45
DLGAP1	Primary	1.36301	8.37907e-36	1.49282e-31
NRBP2	Primary	1.3499	5.88203e-35	1.04794e-30
LSS	Primary	1.3212	4.86184e-31	8.66185e-27
HSPA6	Primary	1.28474	2.12485e-50	3.78564e-46
FAM118A	Primary	1.2725	1.31081e-33	2.33533e-29
MRNIP	Primary	1.26043	5.48766e-31	9.77681e-27
ABCA5	Primary	1.25144	2.66847e-30	4.75415e-26
ISYNA1	Primary	1.25127	2.774e-72	4.94216e-68
KCNC3	Primary	1.24866	2.87705e-43	5.12575e-39
APOE	Primary	1.24642	1.3602e-58	2.42332e-54
SYNGAP1	Primary	1.23964	3.07238e-45	5.47375e-41
TDRP	Primary	1.22813	3.10999e-33	5.54077e-29
MAPK8IP3	Primary	1.22677	4.77049e-37	8.49911e-33
KIF1A	Primary	1.22387	1.02353e-28	1.82352e-24
ZDHHC2	Primary	1.22355	5.96122e-31	1.06205e-26
PKD1	Primary	1.20261	3.7523e-50	6.6851e-46
THSD4	Primary	1.19971	2.8526e-21	5.08219e-17
SH3GLB2	Primary	1.19808	3.25666e-30	5.80206e-26
ANKRD13B	Primary	1.19767	6.40323e-34	1.1408e-29
DYNC2H1	Primary	1.18925	1.38247e-36	2.46301e-32
USP25	Primary	1.17927	1.21178e-25	2.1589e-21
AGAP2	Primary	1.17842	9.09038e-41	1.61954e-36
PCDH10	Primary	1.17256	4.49061e-55	8.00048e-51
MT-ND4L	Primary	1.16467	2.67304e-77	4.76229e-73
DDX3Y	Primary	1.14647	1.3429e-32	2.39251e-28
RGCC	Primary	1.13964	3.88002e-35	6.91264e-31
AP1G2	Primary	1.12307	1.46956e-27	2.61817e-23
RBM39	Primary	1.11943	1.69812e-30	3.02537e-26
TNNT1	Primary	1.1089	2.80223e-23	4.99245e-19
ID4	Primary	1.10857	6.75052e-36	1.20267e-31
DLG4	Primary	1.10708	2.54532e-40	4.53474e-36
BTG1	Primary	1.10435	1.99597e-60	3.55603e-56
TIMM44	Primary	1.1014	8.45425e-28	1.50621e-23
ZNF521	Primary	1.09259	7.9558e-27	1.4174e-22
ENO2	Primary	1.08894	1.03293e-36	1.84027e-32
DDX39A	Primary	1.0846	2.13965e-24	3.81199e-20
SPRY4	Primary	1.07948	3.25296e-24	5.79548e-20
TSPYL2	Primary	1.0775	2.71018e-26	4.82845e-22
BNC2	Primary	1.06933	3.15006e-35	5.61214e-31
PNN	Primary	1.06798	3.31487e-36	5.90577e-32
CAT	Primary	1.06664	8.18893e-22	1.45894e-17
TRMT1	Primary	1.05819	1.18421e-42	2.10978e-38
DGKB	Primary	1.05725	1.76102e-17	3.13744e-13
ACADVL	Primary	1.05517	6.25601e-45	1.11457e-40
SGSM2	Primary	1.04217	7.92079e-21	1.41117e-16
BMP5	Primary	1.04164	1.039e-13	1.85109e-09
MTSS2	Primary	1.03995	2.23385e-21	3.97983e-17
MSI2	Primary	1.03206	2.54431e-48	4.53295e-44
GOLIM4	Primary	1.02513	1.62189e-13	2.88957e-09
TARBP1	Primary	1.01815	2.53286e-47	4.51255e-43
SPG7	Primary	1.01779	1.61724e-44	2.88128e-40
SNRNP70	Primary	1.01719	1.04092e-26	1.8545e-22
UBE2G2	Primary	1.01592	2.43124e-24	4.3315e-20
BTAF1	Primary	1.01382	1.08179e-31	1.92731e-27
QTRT1	Primary	1.01246	2.12295e-33	3.78225e-29
LUC7L	Primary	0.999382	2.76466e-31	4.92552e-27
GTPBP6	Primary	0.999313	1.63046e-22	2.90483e-18
OBSCN	Primary	0.988749	3.27034e-20	5.82643e-16
FLCN	Primary	0.987818	6.61804e-24	1.17907e-19
SAT2	Primary	0.987218	9.16552e-19	1.63293e-14
TAF1D	Primary	0.979789	5.60569e-41	9.98709e-37
TBCD	Primary	0.978877	5.55349e-23	9.89411e-19
SMARCD3	Primary	0.967381	8.12982e-27	1.44841e-22
SREBF1	Primary	0.965518	2.70197e-23	4.81383e-19
INTS3	Primary	0.964816	2.5313e-21	4.50976e-17
CLCN7	Primary	0.963988	2.0004e-21	3.56392e-17
PRPF39	Primary	0.949268	1.59833e-23	2.84758e-19
NLGN2	Primary	0.937783	1.57996e-45	2.81486e-41
WDR6	Primary	0.936082	3.79982e-27	6.76975e-23
CCNL2	Primary	0.932599	3.97511e-71	7.08205e-67
MEST	Primary	0.930929	4.79542e-23	8.54352e-19
SIN3B	Primary	0.916014	5.59408e-42	9.96641e-38
SRSF5	Primary	0.915679	4.43157e-25	7.89529e-21
ZDHHC8	Primary	0.909097	1.3357e-23	2.37968e-19
MDM4	Primary	0.90568	4.64912e-42	8.28287e-38
CREBZF	Primary	0.905563	4.72566e-21	8.41923e-17
PLAGL1	Primary	0.904846	4.65395e-23	8.29147e-19
WDR11	Primary	0.904837	3.79478e-17	6.76078e-13
AKT2	Primary	0.904282	8.06e-20	1.43597e-15
RBM6	Primary	0.895314	5.20813e-29	9.27881e-25
PUS7	Primary	0.89251	1.21977e-18	2.17315e-14
TRO	Primary	0.88995	5.11318e-24	9.10964e-20
L3HYPDH	Primary	0.887146	7.53492e-24	1.34242e-19
CDC25B	Primary	0.885024	6.61721e-27	1.17892e-22
KDM4A	Primary	0.877866	6.41868e-17	1.14355e-12
CLASRP	Primary	0.874974	4.13695e-20	7.37039e-16
PPP1R12B	Primary	0.874071	4.51449e-20	8.04302e-16
PFKM	Primary	0.866915	2.74579e-34	4.8919e-30
N4BP2L2	Primary	0.858677	5.51287e-24	9.82173e-20
SEPTIN9	Primary	0.852584	3.59128e-25	6.39823e-21
GIGYF1	Primary	0.852556	8.25963e-19	1.47154e-14
PDPR	Primary	0.84978	9.02454e-22	1.60781e-17
HOXD4	Primary	0.848788	1.78964e-35	3.18843e-31
TMEM259	Primary	0.842673	8.43802e-24	1.50332e-19
ATXN2	Primary	0.840716	1.52648e-17	2.71957e-13
NKTR	Primary	0.840663	1.17812e-21	2.09895e-17
TNKS2	Primary	0.840438	5.48981e-18	9.78065e-14
SEC14L1	Primary	0.840376	8.00325e-14	1.42586e-09
THBS3	Primary	0.833335	1.44412e-25	2.57285e-21
SAFB2	Primary	0.828406	1.71136e-18	3.04895e-14
CEPT1	Primary	0.827251	9.28826e-13	1.6548e-08
RHOT2	Primary	0.819019	2.68486e-17	4.78334e-13
KLHDC4	Primary	0.81755	1.3535e-22	2.41139e-18
PDE4D	Primary	0.803908	4.23323e-14	7.54192e-10
PPP6R2	Primary	0.802177	1.21754e-15	2.16917e-11
INTS11	Primary	0.788328	8.06006e-26	1.43598e-21
MYEF2	Primary	0.787509	8.05976e-29	1.43593e-24
PIK3R3	Primary	0.785249	2.03485e-15	3.62529e-11
LENG8	Primary	0.778615	3.15097e-50	5.61377e-46
DDIT4	Primary	0.773931	1.46793e-18	2.61527e-14
MT-CO3	Primary	0.763484	8.80614e-46	1.5689e-41
SRRM2	Primary	0.763016	1.21296e-17	2.16101e-13
SLC25A23	Primary	0.760575	2.55809e-18	4.5575e-14
CDK5RAP3	Primary	0.760491	2.97464e-28	5.29963e-24
RAB11FIP3	Primary	0.758573	3.70855e-16	6.60715e-12
SUGP2	Primary	0.756015	1.93192e-23	3.44191e-19
GGA2	Primary	0.753559	9.06954e-16	1.61583e-11
ANKRD10	Primary	0.752029	8.69086e-21	1.54836e-16
ACTR1B	Primary	0.751451	7.87207e-11	1.40249e-06
ANKRD11	Primary	0.748861	5.83171e-17	1.03898e-12
CLEC11A	Primary	0.745104	2.39673e-17	4.27002e-13
RIMKLB	Primary	0.742475	1.7881e-21	3.18567e-17
PSPC1	Primary	0.74186	5.41728e-16	9.65143e-12
NFATC4	Primary	0.730069	2.31659e-29	4.12723e-25
TPM2	Primary	0.728524	5.29546e-19	9.43439e-15
TYK2	Primary	0.725854	8.21768e-14	1.46406e-09
TFPI	Primary	0.718037	7.79232e-21	1.38828e-16
BCAR1	Primary	0.7175	7.62528e-13	1.35852e-08
CELF1	Primary	0.716136	5.163e-22	9.1984e-18
WTIP	Primary	0.713799	2.43306e-13	4.33475e-09
TFRC	Primary	0.713278	2.54343e-25	4.53138e-21
TRIM24	Primary	0.711915	7.75579e-16	1.38177e-11
UCHL1	Primary	0.711495	1.44477e-38	2.57399e-34
TCF25	Primary	0.71039	9.24062e-27	1.64631e-22
METTL26	Primary	0.709471	2.6003e-16	4.63269e-12
SH2B1	Primary	0.695701	3.91594e-15	6.97665e-11
SETD5	Primary	0.694537	2.68731e-34	4.78771e-30
GNAQ	Primary	0.693566	1.98986e-17	3.54514e-13
NCOR2	Primary	0.681365	7.47156e-13	1.33113e-08
RSRP1	Primary	0.679922	1.23405e-16	2.19858e-12
RABGGTB	Primary	0.679696	2.10721e-17	3.7542e-13
MARK3	Primary	0.679614	1.55506e-14	2.77049e-10
OGT	Primary	0.678857	1.75976e-27	3.13519e-23
RBM5	Primary	0.677689	1.42233e-15	2.53402e-11
ASH1L	Primary	0.675796	6.46577e-12	1.15194e-07
PNISR	Primary	0.673539	1.27185e-32	2.26593e-28
TIA1	Primary	0.670604	4.04831e-13	7.21247e-09
PITRM1	Primary	0.670369	1.05157e-17	1.87348e-13
TRIP6	Primary	0.669616	6.53719e-18	1.16467e-13
DZIP1	Primary	0.666115	3.34471e-17	5.95893e-13
RBM33	Primary	0.663386	7.99666e-24	1.42468e-19
ZFAND3	Primary	0.663224	1.44653e-11	2.57713e-07
EIF4G3	Primary	0.662165	3.69123e-11	6.5763e-07
RBM14	Primary	0.659561	2.87619e-13	5.12422e-09
ZFP36L1	Primary	0.658316	3.58515e-31	6.3873e-27
INPPL1	Primary	0.657587	2.80148e-18	4.99111e-14
TPP1	Primary	0.657534	3.46529e-10	6.17377e-06
MGAT1	Primary	0.657169	1.04737e-06	0.0186599
JPH4	Primary	0.656346	8.32582e-14	1.48333e-09
MFSD10	Primary	0.653139	2.09213e-14	3.72733e-10
TUBGCP6	Primary	0.65159	4.26459e-14	7.5978e-10
ELOVL5	Primary	0.650386	3.2479e-12	5.78646e-08
TMEM106C	Primary	0.647438	5.5524e-19	9.89215e-15
SRSF2	Primary	0.639816	2.28501e-13	4.07098e-09
LDB1	Primary	0.639364	8.96378e-23	1.59699e-18
MAT2A	Primary	0.637723	6.93712e-21	1.23592e-16
HELLS	Primary	0.63632	7.32251e-15	1.30458e-10
WNK1	Primary	0.635689	2.05209e-15	3.656e-11
HM13	Primary	0.632988	3.31118e-13	5.8992e-09
CHD2	Primary	0.631185	2.36276e-20	4.20949e-16
IMMP2L	Primary	0.628582	1.29493e-11	2.30704e-07
TLE2	Primary	0.624229	2.32416e-16	4.14072e-12
ZRANB2	Primary	0.619613	2.43747e-19	4.34259e-15
CHD9	Primary	0.619086	3.10836e-13	5.53785e-09
UBE4B	Primary	0.618788	2.16328e-16	3.85411e-12
PYGL	Primary	0.617333	4.36414e-12	7.77515e-08
EPHB4	Primary	0.615065	3.26839e-17	5.82296e-13
RSRC2	Primary	0.612524	1.27761e-10	2.27619e-06
NCOR1	Primary	0.611822	2.86515e-15	5.10455e-11
MTG1	Primary	0.610419	1.26831e-13	2.25963e-09
XPO5	Primary	0.605154	9.75795e-12	1.73848e-07
TCERG1	Primary	0.599728	1.55151e-16	2.76416e-12
RPAIN	Primary	0.593982	3.20045e-10	5.70193e-06
GATD1	Primary	0.589253	4.8509e-14	8.64237e-10
CNN2	Primary	0.588483	9.97321e-08	0.00177683
TRPM7	Primary	0.584948	1.86461e-10	3.322e-06
ELOA	Primary	0.577063	7.44742e-11	1.32683e-06
NPDC1	Primary	0.57621	5.25316e-24	9.35903e-20
TIAL1	Primary	0.574596	1.80355e-16	3.21321e-12
LUC7L3	Primary	0.57407	1.61689e-31	2.88065e-27
NELFCD	Primary	0.573499	3.99364e-11	7.11508e-07
ILF3	Primary	0.56675	6.38676e-20	1.13787e-15
HNRNPDL	Primary	0.56563	1.80668e-17	3.21879e-13
TTC17	Primary	0.563912	1.03431e-09	1.84273e-05
NAT14	Primary	0.562883	2.80679e-17	5.00057e-13
PRPF3	Primary	0.560933	8.06926e-11	1.43762e-06
NOP56	Primary	0.560778	8.6854e-17	1.54739e-12
NDFIP1	Primary	0.559831	1.44884e-07	0.00258125
SCRIB	Primary	0.557904	7.95245e-11	1.41681e-06
AEBP2	Primary	0.556535	6.36706e-11	1.13436e-06
FNBP1	Primary	0.553143	8.59141e-09	0.000153065
CENPM	Primary	0.549839	9.63481e-09	0.000171654
IKBKB	Primary	0.549169	1.44123e-12	2.5677e-08
KLC1	Primary	0.548354	1.12629e-12	2.00659e-08
KHDC4	Primary	0.547072	4.33471e-15	7.72272e-11
ZGPAT	Primary	0.546152	3.6396e-10	6.48431e-06
BUD23	Primary	0.545387	1.77979e-08	0.000317087
COL5A2	Primary	0.544703	8.63592e-16	1.53857e-11
SLC25A39	Primary	0.542777	8.57752e-17	1.52817e-12
CSAD	Primary	0.542072	2.28848e-12	4.07715e-08
NR2F1	Primary	0.54055	3.87396e-34	6.90184e-30
SUPT5H	Primary	0.540367	2.98422e-13	5.31668e-09
NDUFS3	Primary	0.540078	1.66382e-07	0.00296426
ZSCAN18	Primary	0.539833	2.61547e-08	0.000465973
PAGR1	Primary	0.536672	3.63953e-12	6.48419e-08
PMS1	Primary	0.536428	4.26562e-10	7.59963e-06
ZNF544	Primary	0.532064	5.01834e-09	8.94067e-05
ARHGEF25	Primary	0.531777	1.74504e-13	3.10897e-09
HOXC8	Primary	0.530125	1.09e-08	0.000194195
SYMPK	Primary	0.52719	3.23219e-13	5.75848e-09
PWWP3A	Primary	0.525057	2.75941e-07	0.00491617
SMG5	Primary	0.524048	1.08648e-09	1.93567e-05
LONP1	Primary	0.523944	1.58908e-10	2.83111e-06
PCMTD2	Primary	0.523486	1.05226e-09	1.8747e-05
NECAB3	Primary	0.520595	2.59269e-09	4.61913e-05
CDC16	Primary	0.518411	5.06804e-10	9.02922e-06
CUX1	Primary	0.51738	5.18377e-08	0.00092354
CSTF3	Primary	0.516741	2.19681e-17	3.91384e-13
SRPK1	Primary	0.516569	5.78735e-07	0.0103108
GNPTG	Primary	0.516364	1.13579e-08	0.000202353
LARS	Primary	0.516035	2.06896e-10	3.68605e-06
PDLIM7	Primary	0.515577	3.2147e-10	5.72732e-06
IP6K2	Primary	0.507464	4.17074e-07	0.00743058
CENPT	Primary	0.505069	1.47019e-14	2.6193e-10
KMT2B	Primary	0.503922	1.12822e-07	0.00201003
PDE5A	Primary	0.503276	3.884e-16	6.91974e-12
ITGB1BP1	Primary	0.500015	1.65481e-08	0.000294821
NISCH	Primary	0.499096	2.13417e-11	3.80223e-07
ADGRL1	Primary	0.498743	1.13544e-16	2.0229e-12
TRIM27	Primary	0.496712	2.42467e-10	4.31979e-06
CERCAM	Primary	0.495304	8.5065e-09	0.000151552
RBM25	Primary	0.493318	7.10235e-11	1.26535e-06
ATP9A	Primary	0.489194	1.10526e-12	1.96913e-08
PRRT2	Primary	0.487629	1.78062e-18	3.17235e-14
USP9X	Primary	0.487327	4.72174e-19	8.41225e-15
NAB2	Primary	0.485834	2.30874e-08	0.000411325
TTC37	Primary	0.485738	5.81084e-09	0.000103526
ATN1	Primary	0.48213	7.51715e-17	1.33926e-12
NOP58	Primary	0.481996	7.94423e-10	1.41534e-05
ZNF638	Primary	0.48188	2.52841e-09	4.50462e-05
UROD	Primary	0.480261	1.525e-09	2.71694e-05
ZFP64	Primary	0.476459	5.3416e-07	0.00951659
KMT2C	Primary	0.475717	3.69785e-09	6.58809e-05
TMX2	Primary	0.474312	1.55764e-09	2.7751e-05
WSB1	Primary	0.473562	1.24753e-07	0.0022226
PTPRS	Primary	0.469405	4.41211e-21	7.86062e-17
USP34	Primary	0.463101	2.14948e-08	0.000382952
DCAF8	Primary	0.461212	6.65753e-12	1.18611e-07
MAP4	Primary	0.459411	1.99437e-12	3.55318e-08
APLP1	Primary	0.456938	6.8811e-08	0.00122594
PDCD5	Primary	0.45308	1.08476e-07	0.00193262
SRSF4	Primary	0.45259	7.80258e-09	0.000139011
ZMYND8	Primary	0.451696	2.98404e-11	5.31637e-07
STAU2	Primary	0.448568	2.21293e-08	0.000394256
ACACA	Primary	0.447266	1.32098e-08	0.000235346
LUC7L2	Primary	0.445721	3.73563e-11	6.6554e-07
IRF3	Primary	0.444317	1.10651e-08	0.000197135
CYTH2	Primary	0.444015	5.56141e-12	9.90821e-08
WDR33	Primary	0.441063	1.51258e-08	0.000269481
TNPO2	Primary	0.440451	5.19287e-11	9.25162e-07
MYBBP1A	Primary	0.437349	3.64985e-08	0.000650257
GDI1	Primary	0.434171	6.61637e-11	1.17877e-06
FUBP1	Primary	0.434064	3.952e-12	7.04088e-08
PABPC1L	Primary	0.433393	7.42071e-11	1.32207e-06
MTA1	Primary	0.426312	1.5491e-12	2.75988e-08
HDGFL2	Primary	0.421285	3.99783e-10	7.12253e-06
GNL3	Primary	0.419731	8.93517e-10	1.59189e-05
MED28	Primary	0.414858	4.87547e-08	0.000868613
UBAP2L	Primary	0.414735	1.39109e-09	2.47836e-05
SENP6	Primary	0.410714	4.30722e-09	7.67375e-05
NEMF	Primary	0.409905	2.69746e-06	0.0480579
PDCD11	Primary	0.409622	1.50854e-06	0.0268762
LAMB2	Primary	0.407922	1.16409e-12	2.07395e-08
KANSL1	Primary	0.406083	1.70893e-08	0.000304463
DDX39B	Primary	0.405372	5.8708e-08	0.00104594
ACIN1	Primary	0.403847	7.37461e-09	0.000131386
DBNL	Primary	0.402964	1.12074e-08	0.000199671
TRAP1	Primary	0.40121	8.571e-07	0.0152701
HGS	Primary	0.392728	2.44905e-06	0.0436322
PRPF4B	Primary	0.390474	1.57877e-06	0.0281274
ARGLU1	Primary	0.390467	1.04628e-12	1.86406e-08
PILRB	Primary	0.389472	8.47732e-11	1.51032e-06
PBX2	Primary	0.385454	2.0564e-07	0.00366368
DFFA	Primary	0.384363	2.00602e-06	0.0357392
LTBP4	Primary	0.379872	2.63063e-13	4.68673e-09
IDH3B	Primary	0.374502	1.01546e-06	0.0180914
SRRM1	Primary	0.362997	8.84789e-07	0.0157634
KMT2D	Primary	0.354938	2.12701e-06	0.0378948
ZNF217	Primary	0.348504	7.60871e-09	0.000135557
NME3	Primary	0.34422	1.56059e-06	0.0278035
MT-ND4	Primary	0.343005	3.10682e-16	5.53511e-12
MT-CYB	Primary	0.325551	1.63107e-16	2.90591e-12
NDUFV1	Primary	0.32434	2.7712e-06	0.0493717
DNMT3A	Primary	0.309682	3.48368e-07	0.00620652
TPM1	Primary	0.308911	1.14432e-07	0.00203873
ADGRB2	Primary	0.308457	2.2995e-07	0.0040968
EIF3B	Primary	0.306778	1.95245e-07	0.00347849
MARCH7	Primary	0.304035	6.32776e-08	0.00112735
SERPINH1	Primary	0.289617	7.47555e-08	0.00133184
LRPPRC	Primary	0.279602	1.18792e-06	0.021164
PLTP	Primary	0.278595	2.01892e-08	0.00035969
NME4	Primary	0.277554	1.64764e-07	0.00293544
HNRNPH3	Primary	0.260112	2.54438e-07	0.00453307
COL1A2	Primary	0.251488	7.41502e-09	0.000132106
GPC3	Recurrence	3.70577	4.34317e-161	7.7378e-157
S100A11	Recurrence	3.70036	4.76842e-263	8.49542e-259
SEL1L3	Recurrence	3.46743	2.68682e-117	4.78684e-113
NPW	Recurrence	3.35395	1.21223e-146	2.1597e-142
MGP	Recurrence	3.34632	5.96334e-130	1.06243e-125
KRT19	Recurrence	3.24784	8.4381e-127	1.50333e-122
TIMP1	Recurrence	3.23319	2.40678e-236	4.28792e-232
KRT8	Recurrence	3.14524	1.91823e-136	3.41752e-132
S100A10	Recurrence	2.98414	1.23096e-304	2.19308e-300
S100A4	Recurrence	2.95563	1.48302e-130	2.64215e-126
CD9	Recurrence	2.93854	4.99022e-102	8.89057e-98
FBN2	Recurrence	2.90429	3.73224e-142	6.64935e-138
S100P	Recurrence	2.69389	1.69727e-111	3.02386e-107
S100A1	Recurrence	2.68367	2.99049e-100	5.32786e-96
UBB	Recurrence	2.57805	1.99766e-117	3.55904e-113
TM4SF1	Recurrence	2.5569	4.10025e-101	7.305e-97
S100A6	Recurrence	2.48697	1.41162e-116	2.51495e-112
AGR2	Recurrence	2.4624	1.86621e-155	3.32484e-151
NRG1	Recurrence	2.42738	1.23326e-159	2.19718e-155
ADD3	Recurrence	2.41505	3.44595e-126	6.1393e-122
CLU	Recurrence	2.39694	1.67418e-48	2.98272e-44
ERRFI1	Recurrence	2.3581	1.00736e-94	1.79471e-90
SOX4	Recurrence	2.35706	2.00287e-166	3.56832e-162
SPHK1	Recurrence	2.30512	2.62377e-114	4.67451e-110
SIX1	Recurrence	2.25741	1.61918e-97	2.88473e-93
SH3BGRL3	Recurrence	2.25368	2.69371e-141	4.79911e-137
EGR1	Recurrence	2.1492	3.15174e-60	5.61513e-56
ROBO1	Recurrence	2.04885	1.071e-46	1.9081e-42
TMSB10	Recurrence	1.97043	9.74558e-182	1.73627e-177
AKAP12	Recurrence	1.93656	1.31096e-61	2.3356e-57
GPRC5B	Recurrence	1.89911	4.00423e-83	7.13394e-79
ADGRL2	Recurrence	1.86076	2.93953e-107	5.23707e-103
MIF	Recurrence	1.85647	2.23698e-80	3.98541e-76
TUBB2B	Recurrence	1.84641	1.62607e-59	2.89701e-55
JUN	Recurrence	1.80519	9.96222e-65	1.77487e-60
ITM2C	Recurrence	1.79336	2.81985e-78	5.02385e-74
IGFBP5	Recurrence	1.75482	5.65586e-23	1.00765e-18
PRDX2	Recurrence	1.72385	8.60672e-77	1.53337e-72
FN1	Recurrence	1.69476	3.09605e-97	5.51593e-93
ITGAV	Recurrence	1.5976	3.65079e-71	6.50425e-67
PKDCC	Recurrence	1.59702	1.81598e-52	3.23535e-48
BOC	Recurrence	1.59232	1.93855e-62	3.45373e-58
CALCRL	Recurrence	1.58077	4.93242e-49	8.7876e-45
IER5	Recurrence	1.57565	1.42221e-57	2.53381e-53
IL13RA1	Recurrence	1.55268	4.05043e-56	7.21625e-52
ITGB1	Recurrence	1.54287	2.18991e-50	3.90155e-46
S100A13	Recurrence	1.53158	6.78094e-47	1.20809e-42
MYOF	Recurrence	1.52485	1.40544e-65	2.50393e-61
CCDC80	Recurrence	1.47255	1.11084e-25	1.97908e-21
LUM	Recurrence	1.44367	1.48788e-30	2.6508e-26
UGDH	Recurrence	1.43826	7.26471e-55	1.29428e-50
SPINT2	Recurrence	1.43297	1.5768e-39	2.80924e-35
C1R	Recurrence	1.42812	3.40399e-42	6.06455e-38
TXNIP	Recurrence	1.41698	3.51999e-49	6.27121e-45
JUP	Recurrence	1.4033	8.23158e-37	1.46654e-32
FAT1	Recurrence	1.39886	1.80665e-45	3.21872e-41
NQO1	Recurrence	1.39378	1.0716e-37	1.90916e-33
CALM2	Recurrence	1.379	3.42085e-42	6.09459e-38
MARCKS	Recurrence	1.3504	6.43533e-96	1.14652e-91
HSPG2	Recurrence	1.33113	1.13159e-34	2.01604e-30
CLIC4	Recurrence	1.32244	3.1999e-48	5.70094e-44
C1S	Recurrence	1.31138	2.10043e-29	3.74212e-25
SLC44A2	Recurrence	1.30115	6.41859e-35	1.14354e-30
SLC4A7	Recurrence	1.29964	7.19067e-43	1.28109e-38
HHIP	Recurrence	1.26406	4.77182e-78	8.50147e-74
SPARC	Recurrence	1.25969	5.7384e-39	1.02235e-34
GSN	Recurrence	1.25457	2.29877e-74	4.09549e-70
TXNRD1	Recurrence	1.23733	8.35736e-28	1.48895e-23
CKB	Recurrence	1.23027	2.91355e-27	5.19078e-23
JUNB	Recurrence	1.22134	2.79077e-39	4.97203e-35
ALCAM	Recurrence	1.19596	4.22747e-34	7.53167e-30
ABCC1	Recurrence	1.18311	1.48847e-40	2.65186e-36
CAPN2	Recurrence	1.16696	2.36658e-43	4.2163e-39
MARCKSL1	Recurrence	1.15294	2.08105e-44	3.7076e-40
COL1A1	Recurrence	1.14787	4.82092e-09	8.58895e-05
ZFHX3	Recurrence	1.13659	1.22204e-27	2.17718e-23
LAMC1	Recurrence	1.1327	8.04641e-30	1.43355e-25
EML4	Recurrence	1.1189	2.22568e-41	3.96527e-37
FLNB	Recurrence	1.11484	6.76473e-24	1.20521e-19
LIPA	Recurrence	1.11275	4.18673e-21	7.45908e-17
PYGB	Recurrence	1.10668	2.97085e-24	5.29286e-20
KTN1	Recurrence	1.09721	7.4178e-33	1.32156e-28
CRABP2	Recurrence	1.09436	8.98012e-31	1.5999e-26
COL6A1	Recurrence	1.09372	1.00124e-48	1.78381e-44
MMP14	Recurrence	1.08869	7.09836e-88	1.26464e-83
IMPAD1	Recurrence	1.08431	9.57542e-29	1.70596e-24
EZR	Recurrence	1.08279	1.61025e-36	2.86882e-32
NR2F2	Recurrence	1.08234	1.32264e-44	2.35642e-40
HMGCR	Recurrence	1.04014	5.06036e-28	9.01554e-24
STOM	Recurrence	1.03836	5.45225e-24	9.71372e-20
DSTN	Recurrence	1.02328	7.73471e-36	1.37802e-31
SAT1	Recurrence	1.015	1.37068e-38	2.44201e-34
CRTAP	Recurrence	1.00728	2.63257e-41	4.69019e-37
ANXA2	Recurrence	1.00723	7.86454e-25	1.40115e-20
RHOB	Recurrence	1.00257	2.87246e-25	5.11757e-21
TMBIM1	Recurrence	0.998962	8.55054e-18	1.52336e-13
AHNAK	Recurrence	0.99571	1.07689e-54	1.91859e-50
SIM2	Recurrence	0.988102	1.84715e-21	3.29087e-17
HIST1H1C	Recurrence	0.979026	2.74434e-18	4.88932e-14
TCF7L2	Recurrence	0.964146	6.34871e-21	1.13109e-16
STK24	Recurrence	0.960725	6.04601e-30	1.07716e-25
TSPAN13	Recurrence	0.939546	4.93141e-23	8.7858e-19
HOXC10	Recurrence	0.93798	1.5464e-24	2.75507e-20
GSR	Recurrence	0.933932	5.41607e-24	9.64927e-20
MANF	Recurrence	0.924761	1.60879e-25	2.86622e-21
TUBB	Recurrence	0.904202	1.4101e-35	2.51224e-31
SLC25A6	Recurrence	0.902512	2.17025e-39	3.86652e-35
PDIA6	Recurrence	0.893246	6.68539e-21	1.19107e-16
NT5C2	Recurrence	0.89313	2.45943e-22	4.38173e-18
OSBP	Recurrence	0.886568	1.40118e-16	2.49634e-12
GPC1	Recurrence	0.884142	2.58188e-09	4.59989e-05
NENF	Recurrence	0.874484	1.10815e-17	1.97428e-13
CALD1	Recurrence	0.858379	5.24737e-28	9.34871e-24
EEF1B2	Recurrence	0.837845	1.08819e-23	1.93873e-19
MRC2	Recurrence	0.833661	2.97807e-24	5.30574e-20
VIM	Recurrence	0.82952	8.60758e-80	1.53353e-75
TM9SF2	Recurrence	0.825019	1.31569e-33	2.34403e-29
MSH2	Recurrence	0.824105	4.02171e-14	7.16507e-10
GPX4	Recurrence	0.824043	5.8916e-36	1.04965e-31
LIX1L	Recurrence	0.820801	2.82545e-18	5.03381e-14
SLC38A2	Recurrence	0.793536	1.50386e-27	2.67928e-23
SSR2	Recurrence	0.790394	5.24019e-29	9.33593e-25
RBFOX2	Recurrence	0.786306	5.51493e-29	9.8254e-25
PNRC1	Recurrence	0.776236	3.80289e-26	6.77522e-22
H3F3A	Recurrence	0.774966	1.36106e-39	2.42487e-35
LGALS1	Recurrence	0.77459	5.94598e-50	1.05934e-45
TAX1BP3	Recurrence	0.760332	1.61275e-15	2.87328e-11
CTSB	Recurrence	0.759259	1.16242e-24	2.07096e-20
DAG1	Recurrence	0.756385	1.61198e-17	2.87191e-13
CYB5B	Recurrence	0.756256	1.97041e-12	3.51048e-08
EMP3	Recurrence	0.753778	3.0748e-23	5.47807e-19
ATP2B4	Recurrence	0.74775	2.01287e-13	3.58614e-09
FGFR1	Recurrence	0.744346	6.18496e-07	0.0110191
NDUFC2	Recurrence	0.73965	2.1324e-16	3.79908e-12
TIMP2	Recurrence	0.730543	6.52034e-09	0.000116166
DCN	Recurrence	0.729948	9.65121e-35	1.71946e-30
ZNF428	Recurrence	0.728754	1.06609e-15	1.89934e-11
CLTB	Recurrence	0.72652	5.13534e-10	9.14913e-06
UFC1	Recurrence	0.723369	2.94588e-15	5.24838e-11
LMAN2	Recurrence	0.716289	1.15715e-20	2.06158e-16
LMNA	Recurrence	0.710186	3.25538e-15	5.79979e-11
PRKAR1A	Recurrence	0.708793	6.21459e-17	1.10719e-12
DEGS1	Recurrence	0.702779	2.37277e-17	4.22732e-13
COX8A	Recurrence	0.701588	2.9709e-18	5.29295e-14
PKM	Recurrence	0.694512	3.24585e-17	5.78281e-13
ANXA5	Recurrence	0.69367	2.07637e-18	3.69926e-14
PPIB	Recurrence	0.686577	2.42904e-17	4.32759e-13
RAC1	Recurrence	0.668437	4.30815e-14	7.6754e-10
RAB13	Recurrence	0.667098	5.88633e-14	1.04871e-09
COL6A2	Recurrence	0.665539	2.63348e-14	4.69181e-10
ENO1	Recurrence	0.665382	1.06748e-26	1.90182e-22
HSPB1	Recurrence	0.65824	1.53109e-36	2.72778e-32
NOP53	Recurrence	0.654866	2.68611e-12	4.78557e-08
HNRNPA0	Recurrence	0.653941	1.67913e-26	2.99154e-22
PGLS	Recurrence	0.649192	1.07755e-13	1.91976e-09
OS9	Recurrence	0.648778	3.57336e-20	6.3663e-16
PCDHB2	Recurrence	0.642471	6.84578e-14	1.21964e-09
SERPINB6	Recurrence	0.634749	9.1152e-17	1.62396e-12
HSPA5	Recurrence	0.634714	1.63767e-16	2.91768e-12
POGZ	Recurrence	0.631981	2.90099e-11	5.16841e-07
HNRNPF	Recurrence	0.631544	2.28423e-21	4.06958e-17
ESYT2	Recurrence	0.631258	1.37811e-15	2.45524e-11
GADD45GIP1	Recurrence	0.628384	4.66543e-17	8.31194e-13
RBM15B	Recurrence	0.628119	1.15491e-12	2.05759e-08
IER2	Recurrence	0.62782	2.82817e-12	5.03867e-08
DNAJA1	Recurrence	0.627433	6.95823e-15	1.23968e-10
PLD3	Recurrence	0.626771	7.28656e-16	1.29817e-11
TP53	Recurrence	0.623869	8.33065e-13	1.48419e-08
CD99	Recurrence	0.623056	2.78207e-14	4.95653e-10
HSD17B11	Recurrence	0.617741	1.34134e-22	2.38974e-18
CKAP4	Recurrence	0.61534	1.00358e-12	1.78798e-08
CD63	Recurrence	0.613751	1.83059e-18	3.26137e-14
ACBD3	Recurrence	0.606057	1.11882e-14	1.99329e-10
MT-ND5	Recurrence	0.605227	1.78951e-07	0.00318819
VASP	Recurrence	0.589103	6.96737e-12	1.24131e-07
ADI1	Recurrence	0.584787	7.79225e-15	1.38827e-10
FTL	Recurrence	0.584148	2.4107e-17	4.2949e-13
IRF2BPL	Recurrence	0.580627	1.04544e-14	1.86256e-10
XBP1	Recurrence	0.579024	4.755e-13	8.47151e-09
TMED7	Recurrence	0.572859	1.13732e-14	2.02625e-10
YWHAZ	Recurrence	0.567511	2.13915e-15	3.81112e-11
EMP1	Recurrence	0.565704	3.75335e-11	6.68697e-07
HYOU1	Recurrence	0.565103	2.77329e-10	4.9409e-06
CCNI	Recurrence	0.562455	3.8319e-24	6.82691e-20
TRIM8	Recurrence	0.55996	5.13779e-13	9.15349e-09
TNFRSF1A	Recurrence	0.559004	6.65147e-09	0.000118503
P4HB	Recurrence	0.554744	1.37791e-08	0.000245488
EID1	Recurrence	0.554145	4.78592e-18	8.52659e-14
DDAH2	Recurrence	0.550734	1.51236e-11	2.69441e-07
YWHAG	Recurrence	0.550077	3.87193e-13	6.89823e-09
PPP1R15B	Recurrence	0.547726	1.13422e-10	2.02072e-06
TXNDC5	Recurrence	0.53864	4.48862e-15	7.99693e-11
APP	Recurrence	0.537123	2.51974e-24	4.48916e-20
BEX3	Recurrence	0.530297	2.80443e-06	0.0499637
RBM3	Recurrence	0.530192	3.4378e-12	6.12478e-08
MICOS10	Recurrence	0.521052	6.17749e-10	1.10058e-05
NDUFA4	Recurrence	0.520379	1.96616e-18	3.5029e-14
EIF3L	Recurrence	0.52033	1.91609e-09	3.41371e-05
EHBP1L1	Recurrence	0.51905	4.09898e-15	7.30274e-11
NAA38	Recurrence	0.518224	1.23973e-11	2.20871e-07
SNRPB	Recurrence	0.515737	9.47538e-09	0.000168813
RTCB	Recurrence	0.515371	1.28045e-06	0.0228124
CFLAR	Recurrence	0.515264	1.60966e-12	2.86777e-08
EPN1	Recurrence	0.51433	1.27961e-09	2.27976e-05
FNDC3B	Recurrence	0.514246	1.97795e-09	3.52392e-05
INF2	Recurrence	0.509937	8.74813e-08	0.00155857
C12orf57	Recurrence	0.507957	1.1713e-16	2.08679e-12
UBA52	Recurrence	0.506153	1.27596e-19	2.27325e-15
TPR	Recurrence	0.501935	1.53912e-06	0.0274209
EEF1G	Recurrence	0.500749	8.72905e-21	1.55517e-16
GSTP1	Recurrence	0.49857	1.5578e-15	2.77538e-11
TRIR	Recurrence	0.498386	1.84909e-09	3.29435e-05
FUT8	Recurrence	0.495737	2.40705e-11	4.28839e-07
FBN1	Recurrence	0.495211	1.14477e-11	2.03952e-07
TAF10	Recurrence	0.49431	1.50725e-11	2.68532e-07
H1F0	Recurrence	0.49263	1.92288e-20	3.42579e-16
SHC1	Recurrence	0.488545	2.65682e-24	4.73339e-20
PLEC	Recurrence	0.486145	1.43425e-07	0.00255525
MYDGF	Recurrence	0.482051	7.25231e-10	1.29207e-05
NDUFB9	Recurrence	0.478036	7.05953e-08	0.00125773
BCL9L	Recurrence	0.472576	3.40162e-09	6.06032e-05
RHOC	Recurrence	0.472432	1.67678e-12	2.98735e-08
COX7A2L	Recurrence	0.472422	1.46969e-11	2.6184e-07
MAP2K2	Recurrence	0.470224	9.10601e-09	0.000162233
CTNND1	Recurrence	0.463555	7.17259e-11	1.27787e-06
CMTM3	Recurrence	0.459952	7.00629e-15	1.24824e-10
METTL9	Recurrence	0.457748	2.92706e-08	0.000521485
STT3B	Recurrence	0.456987	4.38601e-08	0.000781412
EEF2	Recurrence	0.454035	8.17506e-27	1.45647e-22
MAGED1	Recurrence	0.450722	1.27091e-10	2.26425e-06
EIF4B	Recurrence	0.447858	2.8298e-07	0.00504157
SRM	Recurrence	0.446813	4.43268e-09	7.89725e-05
GNAI3	Recurrence	0.44463	3.27126e-09	5.82807e-05
FAM89B	Recurrence	0.440512	4.18915e-08	0.00074634
ERGIC3	Recurrence	0.439357	2.29743e-13	4.0931e-09
ATP2A2	Recurrence	0.438222	3.37144e-09	6.00656e-05
GOLM1	Recurrence	0.431529	4.51013e-09	8.03525e-05
SF3B5	Recurrence	0.430449	1.07677e-07	0.00191837
MBTPS1	Recurrence	0.425698	9.13303e-07	0.0162714
TUBA1B	Recurrence	0.424532	4.61634e-08	0.000822448
HIPK3	Recurrence	0.423272	2.25885e-07	0.00402436
ACTB	Recurrence	0.423157	9.77601e-24	1.74169e-19
USP1	Recurrence	0.422056	1.21871e-07	0.00217125
DYNLRB1	Recurrence	0.421773	6.30094e-12	1.12258e-07
PFDN2	Recurrence	0.421692	7.53376e-07	0.0134222
SNU13	Recurrence	0.417622	1.48941e-11	2.65353e-07
MDK	Recurrence	0.415545	1.78022e-16	3.17163e-12
NDUFB7	Recurrence	0.414068	9.31507e-08	0.00165957
SEC13	Recurrence	0.412858	1.90287e-09	3.39016e-05
ROMO1	Recurrence	0.412198	6.11209e-09	0.000108893
RACK1	Recurrence	0.40463	1.04054e-13	1.85383e-09
MAP4K4	Recurrence	0.402398	2.24935e-09	4.00743e-05
PSMB5	Recurrence	0.398569	3.63554e-10	6.47708e-06
CAVIN1	Recurrence	0.398381	3.88971e-10	6.92991e-06
HSPA8	Recurrence	0.395313	4.55009e-19	8.10644e-15
ACTN4	Recurrence	0.394831	7.10756e-07	0.0126628
YBX1	Recurrence	0.390614	5.74353e-07	0.0102327
RTN4	Recurrence	0.389413	8.32683e-09	0.000148351
TSPO	Recurrence	0.389197	8.8191e-08	0.00157121
RRBP1	Recurrence	0.388543	7.13246e-08	0.00127072
PSMB1	Recurrence	0.387108	1.77456e-07	0.00316156
CALR	Recurrence	0.380964	1.05216e-07	0.00187454
FTH1	Recurrence	0.369578	2.90433e-10	5.17435e-06
NHP2	Recurrence	0.36883	3.19072e-09	5.68458e-05
CYB5R3	Recurrence	0.362578	4.83384e-07	0.00861196
AHSA1	Recurrence	0.354734	5.30687e-09	9.45473e-05
CTNNA1	Recurrence	0.35382	2.15289e-06	0.0383559
POLR2L	Recurrence	0.352414	2.6226e-08	0.000467242
CALU	Recurrence	0.352152	1.38262e-06	0.0246328
IER5L	Recurrence	0.351276	2.45158e-08	0.000436774
RAB5C	Recurrence	0.348002	2.69501e-06	0.0480142
RHOA	Recurrence	0.341631	5.68944e-10	1.01363e-05
DYNC1I2	Recurrence	0.33464	3.46348e-08	0.000617053
TAF7	Recurrence	0.331764	4.38841e-08	0.000781839
YWHAE	Recurrence	0.326392	1.57884e-07	0.00281287
CTBP2	Recurrence	0.324833	1.57995e-07	0.00281484
CFL1	Recurrence	0.323375	4.81574e-12	8.57972e-08
GNB2	Recurrence	0.321682	7.41299e-08	0.0013207
LAMTOR1	Recurrence	0.320407	3.89315e-07	0.00693604
HSP90AA1	Recurrence	0.314664	6.64794e-15	1.1844e-10
SURF4	Recurrence	0.295968	8.3276e-07	0.0148365
SUMO2	Recurrence	0.293806	2.59974e-06	0.046317
PFN1	Recurrence	0.286355	7.7636e-10	1.38316e-05
NME2	Recurrence	0.279134	1.75108e-09	3.11973e-05
CHCHD2	Recurrence	0.275649	3.55184e-08	0.000632795
TMEM263	Recurrence	0.268368	5.09711e-07	0.00908101
TOMM7	Recurrence	0.261736	8.5905e-07	0.0153048
Gene	Cluster	Log2FC	p-value	adj. p-value
CDH13	0	2.62764	2.06508e-20	4.13015e-17
LIMS2	0	2.44028	1.66035e-16	3.32069e-13
P3H2	0	2.37384	5.54538e-13	1.10908e-09
PARM1	0	1.76122	6.01644e-29	1.20329e-25
CRYAB	0	1.60799	3.02379e-16	6.04758e-13
ANPEP	0	1.59334	6.37654e-23	1.27531e-19
WNT4	0	1.57374	1.01016e-05	0.0202033
PLAT	0	1.57307	6.06173e-08	0.000121235
COLEC12	0	1.4189	1.15286e-29	2.30572e-26
NT5E	0	1.364	2.50002e-16	5.00003e-13
JCAD	0	1.34675	1.93102e-40	3.86204e-37
EDIL3	0	1.31793	1.70597e-06	0.00341195
PDZRN3	0	1.20125	3.21494e-10	6.42987e-07
SLC26A1	0	1.18527	1.23987e-06	0.00247973
IGFBP4	0	1.18346	1.14727e-07	0.000229455
ALDH1A1	0	1.18296	1.44365e-07	0.000288729
MYBPC2	0	1.1777	5.64271e-20	1.12854e-16
COL16A1	0	1.17718	3.65127e-12	7.30253e-09
S100A9	0	1.14139	3.739e-18	7.478e-15
FNDC1	0	1.12432	2.47599e-21	4.95199e-18
MARCH3	0	1.08636	4.40443e-42	8.80886e-39
EDNRB	0	1.0083	6.06972e-09	1.21394e-05
PPM1J	0	0.954193	2.96264e-09	5.92528e-06
SEMA3B	0	0.935999	1.06625e-10	2.13249e-07
AGT	0	0.878195	2.23378e-08	4.46756e-05
CD44	0	0.847027	6.52342e-26	1.30468e-22
RFLNB	0	0.834082	1.40378e-24	2.80756e-21
ITM2A	0	0.825864	5.80842e-21	1.16168e-17
FRZB	0	0.810601	2.64522e-11	5.29044e-08
S100A4	0	0.810414	5.93008e-40	1.18602e-36
CLU	0	0.794711	2.82549e-14	5.65097e-11
DNAJC18	0	0.78756	8.09484e-19	1.61897e-15
B4GALT1	0	0.787343	5.78558e-07	0.00115712
FN1	0	0.784701	1.75778e-20	3.51556e-17
RBP1	0	0.738339	2.39249e-22	4.78498e-19
APOE	0	0.737124	2.75943e-39	5.51887e-36
VWA1	0	0.732571	2.10528e-13	4.21056e-10
DSC2	0	0.696595	4.29906e-22	8.59812e-19
CDH3	0	0.685147	2.88624e-36	5.77248e-33
MAPKAPK2	0	0.676682	3.22222e-09	6.44444e-06
KIF5C	0	0.673749	3.36589e-43	6.73178e-40
COL11A2	0	0.672108	1.26633e-22	2.53266e-19
CA2	0	0.667414	1.16151e-06	0.00232302
ITGA8	0	0.667044	7.61806e-22	1.52361e-18
CDKN1A	0	0.659595	1.48447e-14	2.96895e-11
CPEB4	0	0.646091	9.9268e-09	1.98536e-05
SULF1	0	0.644792	1.12132e-12	2.24263e-09
CRABP2	0	0.639065	7.02618e-13	1.40524e-09
RNASEL	0	0.635991	9.00004e-08	0.000180001
TMEM9B	0	0.632415	1.96414e-11	3.92828e-08
ACSL6	2	3.51893	9.91564e-94	1.98313e-90
EPHB6	2	3.34517	2.29265e-89	4.5853e-86
PRR5L	2	3.30742	1.43353e-48	2.86707e-45
ZSCAN10	2	2.53085	7.14397e-26	1.42879e-22
MPPED2	2	2.50657	1.42081e-56	2.84162e-53
PDE2A	2	2.47998	2.36133e-25	4.72265e-22
WFDC2	2	2.4614	2.27014e-118	4.54028e-115
PLPP4	2	2.28066	2.89087e-21	5.78174e-18
SUSD2	2	2.26797	3.73848e-11	7.47696e-08
DHRS9	2	2.21711	1.18877e-16	2.37753e-13
IRAK3	2	2.18346	9.1797e-29	1.83594e-25
HSD11B2	2	2.13008	4.30397e-08	8.60793e-05
HAAO	2	2.12325	1.55257e-30	3.10514e-27
ADAM12	2	2.12092	3.6324e-25	7.2648e-22
SIM2	2	2.11482	5.32104e-08	0.000106421
ADAMTS4	2	2.10128	2.08842e-10	4.17684e-07
KLK8	2	2.10116	4.06482e-16	8.12964e-13
CEMIP2	2	2.07707	3.12178e-31	6.24356e-28
PBX4	2	2.06698	4.57404e-20	9.14808e-17
HSPA12B	2	2.0109	9.34054e-14	1.86811e-10
GRASP	2	2.00045	3.77848e-09	7.55697e-06
CBLC	2	1.97861	1.58531e-48	3.17062e-45
IL3RA	2	1.95352	1.54634e-40	3.09268e-37
HTR1D	2	1.94562	6.98126e-23	1.39625e-19
ITPR3	2	1.94233	3.93898e-06	0.00787795
CPNE7	2	1.89606	5.53619e-15	1.10724e-11
CHST15	2	1.89517	1.18766e-117	2.37532e-114
SCARA3	2	1.86323	1.93515e-24	3.87031e-21
LIPG	2	1.86163	2.33524e-16	4.67048e-13
L1TD1	2	1.85277	9.74137e-26	1.94827e-22
PODXL	2	1.84825	2.85765e-09	5.71531e-06
S100A16	2	1.78492	6.62269e-06	0.0132454
TMEM173	2	1.77813	3.27848e-41	6.55697e-38
SLC7A2	2	1.7559	4.28482e-15	8.56964e-12
SIX1	2	1.74435	1.2665e-05	0.0253301
LOXL4	2	1.73606	7.76369e-29	1.55274e-25
ALS2CL	2	1.7227	1.80224e-18	3.60448e-15
DGKB	2	1.71355	1.96612e-29	3.93224e-26
SLCO2A1	2	1.70674	1.51953e-81	3.03905e-78
GRIK2	2	1.69728	8.66269e-107	1.73254e-103
TBXA2R	2	1.6822	5.40496e-10	1.08099e-06
ATP8B4	2	1.67588	1.6428e-47	3.28559e-44
ACACB	2	1.67359	5.78275e-32	1.15655e-28
ABCC3	2	1.66252	5.27532e-72	1.05506e-68
NLRP1	2	1.63897	3.25117e-21	6.50233e-18
ZNF517	2	1.63593	1.64247e-36	3.28495e-33
SLC35F4	2	1.60967	7.85383e-28	1.57077e-24
B4GALNT3	2	1.60851	5.48308e-205	1.09662e-201
FBXO32	2	1.58172	2.15206e-10	4.30413e-07
TMC8	2	1.55745	4.19123e-83	8.38246e-80
ASPM	3	4.43831	2.67562e-14	5.35125e-11
CDCA3	3	4.23894	6.08836e-08	0.000121767
TROAP	3	4.01239	1.15447e-25	2.30895e-22
CKAP2L	3	4.00587	5.17758e-21	1.03552e-17
GTSE1	3	3.99548	2.49794e-22	4.99588e-19
HJURP	3	3.9601	5.48462e-55	1.09692e-51
ESPL1	3	3.92121	1.85428e-18	3.70855e-15
MKI67	3	3.75871	1.1629e-90	2.32579e-87
NEK2	3	3.75118	1.53819e-33	3.07638e-30
BUB1	3	3.74976	6.73756e-11	1.34751e-07
TOP2A	3	3.70742	5.87966e-114	1.17593e-110
NDC80	3	3.65639	3.03906e-12	6.07811e-09
KIF4A	3	3.628	1.31865e-07	0.00026373
AURKB	3	3.51763	1.26173e-07	0.000252347
PLK1	3	3.511	1.63695e-58	3.27389e-55
CEP55	3	3.47135	4.13306e-06	0.00826612
NCAPG	3	3.35334	7.61246e-30	1.52249e-26
HIST1H1B	3	3.31563	1.07462e-45	2.14923e-42
TACC3	3	3.26676	1.45289e-74	2.90577e-71
CENPE	3	3.26	3.24944e-09	6.49889e-06
ANLN	3	3.24971	1.20527e-05	0.0241053
CENPI	3	3.2425	7.52717e-07	0.00150543
CDK1	3	3.23455	9.66168e-30	1.93234e-26
KIFC1	3	3.22763	1.02351e-31	2.04703e-28
KIF18B	3	3.20873	1.54736e-08	3.09471e-05
PRC1	3	3.20271	1.42661e-09	2.85322e-06
CLSPN	3	3.16581	1.45862e-05	0.0291724
HMMR	3	3.16468	2.50095e-12	5.0019e-09
FOXM1	3	3.15272	5.12278e-24	1.02456e-20
TPX2	3	3.10872	9.61567e-48	1.92313e-44
CENPF	3	3.04074	5.99374e-10	1.19875e-06
CDC20	3	2.9955	3.97273e-09	7.94545e-06
UBE2C	3	2.99261	1.92477e-28	3.84954e-25
AC091057.6	3	2.97001	2.62062e-56	5.24123e-53
SHCBP1	3	2.96726	3.42104e-38	6.84208e-35
SPAG5	3	2.93839	3.58566e-21	7.17132e-18
NUSAP1	3	2.93298	4.44854e-40	8.89707e-37
CENPU	3	2.9031	3.37205e-17	6.7441e-14
BIRC5	3	2.88677	1.59441e-18	3.18881e-15
KIF18A	3	2.87777	1.35278e-23	2.70556e-20
UBE2T	3	2.81797	1.19793e-36	2.39586e-33
ASF1B	3	2.77878	4.96651e-19	9.93302e-16
INCENP	3	2.7363	4.84113e-28	9.68225e-25
SMC4	3	2.73507	9.02181e-44	1.80436e-40
CCNB2	3	2.73356	6.71908e-11	1.34382e-07
MXD3	3	2.71823	7.73244e-19	1.54649e-15
CCNB1	3	2.70989	2.00793e-40	4.01585e-37
HIST1H4C	3	2.70302	4.42252e-43	8.84504e-40
HMGB2	3	2.70113	8.881e-28	1.7762e-24
CCNA2	3	2.66902	1.10154e-10	2.20308e-07
LPL	4	4.9575	5.20392e-12	1.04078e-08
VCAM1	4	3.98508	1.61628e-14	3.23257e-11
ATF3	4	3.75974	5.10323e-08	0.000102065
ZFAND2A	4	3.16518	1.06008e-32	2.12017e-29
FOSB	4	3.15245	3.87408e-16	7.74815e-13
HSPA1A	4	2.9033	1.93554e-05	0.0387107
EVI2B	4	2.87421	2.33241e-14	4.66483e-11
DUSP1	4	2.7154	2.14536e-08	4.29072e-05
HSPA1B	4	2.69033	4.31467e-28	8.62935e-25
JUN	4	2.60952	4.1712e-06	0.0083424
DNAJB1	4	2.57595	8.87046e-23	1.77409e-19
PPP1R15A	4	2.56538	2.64179e-06	0.00528359
GADD45B	4	2.48392	2.38238e-06	0.00476477
GATA2	4	2.42934	7.69068e-17	1.53814e-13
ELF3	4	2.35209	5.97158e-08	0.000119432
PGF	4	2.32641	3.20092e-08	6.40184e-05
CLCF1	4	2.28063	1.63769e-18	3.27538e-15
BAG3	4	2.16721	1.01808e-07	0.000203616
GPR183	4	2.16644	1.60094e-12	3.20188e-09
FOS	4	2.14263	3.55577e-18	7.11153e-15
PTGS2	4	2.14128	3.64448e-08	7.28895e-05
RHOB	4	2.11776	1.01792e-06	0.00203584
IER5	4	2.07643	1.25158e-08	2.50316e-05
JUNB	4	2.03586	4.19317e-09	8.38635e-06
NCEH1	4	2.00292	3.22327e-09	6.44654e-06
PLCD1	4	1.8451	6.43179e-09	1.28636e-05
HSPH1	4	1.77952	2.14232e-14	4.28463e-11
SERPINA1	4	1.76336	1.26755e-17	2.53511e-14
SMOX	4	1.75061	1.92028e-11	3.84055e-08
NFKBIA	4	1.71513	3.00921e-11	6.01842e-08
MTSS1	4	1.67938	1.63003e-05	0.0326006
YPEL2	4	1.64305	1.86387e-09	3.72774e-06
PIM3	4	1.6242	6.2369e-11	1.24738e-07
SLCO4A1	4	1.62134	1.37343e-10	2.74686e-07
PLEKHF1	4	1.60659	5.57893e-07	0.00111579
IER5L	4	1.57204	1.35786e-12	2.71572e-09
SOCS2	4	1.54087	6.27436e-10	1.25487e-06
EGR1	4	1.53536	3.46658e-10	6.93316e-07
CXCL12	4	1.50035	7.09002e-07	0.001418
DCUN1D3	4	1.49272	5.70765e-13	1.14153e-09
CHORDC1	4	1.48334	1.19108e-10	2.38217e-07
HSPB1	4	1.46706	1.57236e-21	3.14472e-18
GDF15	4	1.43635	3.87314e-08	7.74629e-05
MAFK	4	1.41363	2.45866e-06	0.00491732
CMC4	4	1.39159	3.45387e-07	0.000690774
WEE1	4	1.34131	5.15054e-09	1.03011e-05
AKAP5	4	1.32806	2.19271e-09	4.38543e-06
ERRFI1	4	1.26735	2.69096e-10	5.38192e-07
NPPC	4	1.26308	4.55421e-08	9.10842e-05
MAFB	4	1.25457	1.43305e-09	2.8661e-06
ETS1	5	4.77432	7.83524e-07	0.00156705
C1QB	5	4.56927	4.01836e-06	0.00803673
CRIP1	5	4.11151	2.60532e-06	0.00521065
LAPTM5	5	4.04584	2.77271e-12	5.54542e-09
C1QA	5	3.99437	5.88657e-07	0.00117731
TGFBI	5	3.99028	4.12955e-06	0.0082591
CD163	5	3.8501	3.42023e-08	6.84045e-05
SRGN	5	3.84676	1.29953e-10	2.59906e-07
RNASE1	5	3.73141	1.38456e-09	2.76913e-06
C1QC	5	3.63361	2.60833e-06	0.00521665
FCER1G	5	3.34655	1.40496e-05	0.0280992
HMOX1	5	2.89757	2.21237e-07	0.000442475
CD74	5	2.85757	1.88489e-15	3.76979e-12
CTSC	5	2.83617	1.25498e-06	0.00250996
JCAD	5	2.82608	2.0523e-06	0.00410461
GLUL	5	2.56327	1.76026e-06	0.00352053
TIMP1	5	2.52975	1.83531e-10	3.67061e-07
IFI30	5	2.47704	8.62447e-06	0.0172489
CTSB	5	2.21644	8.32484e-12	1.66497e-08
GAS7	5	2.18534	2.50047e-08	5.00093e-05
SPP1	5	1.98552	8.25666e-07	0.00165133
ITGA5	5	1.89557	7.73139e-07	0.00154628
B2M	5	1.85103	1.80837e-15	3.61673e-12
COL1A1	5	1.81308	1.35148e-05	0.0270296
GPR137B	5	1.66839	4.2417e-06	0.0084834
FTL	5	1.46214	2.9757e-06	0.0059514
ST6GAL1	5	1.43953	4.57907e-07	0.000915815
SPARC	5	1.27322	6.15676e-06	0.0123135
TIMP3	5	1.24498	1.04028e-05	0.0208057
TMSB10	5	1.10467	9.54939e-07	0.00190988
RPGR	5	0.843906	2.31192e-06	0.00462385
VIM	5	0.764294	4.57294e-08	9.14588e-05
ACTB	5	0.633672	2.37276e-06	0.00474552
PEX16	5	0.556183	1.7967e-05	0.0359341
NBL1	5	0.489135	6.22435e-08	0.000124487
TMSB4X	5	0.435203	7.83276e-08	0.000156655
SSPO	5	0.38109	2.37329e-06	0.00474658
POSTN	6	5.59232	1.70309e-17	3.40618e-14
COL9A2	6	5.46448	5.67407e-10	1.13481e-06
LHFPL6	6	4.63853	6.03802e-08	0.00012076
PNOC	6	4.13341	1.79916e-06	0.00359832
SLC4A7	6	4.1235	1.09411e-11	2.18823e-08
FZD7	6	3.94534	8.47806e-18	1.69561e-14
MRC2	6	3.88727	6.55486e-16	1.31097e-12
PPFIBP1	6	3.79799	2.13131e-15	4.26262e-12
CDK14	6	3.04981	6.88077e-08	0.000137615
EPHX1	6	2.18176	1.00893e-05	0.0201786
ID4	6	2.11634	1.24362e-11	2.48724e-08
GSN	6	2.08937	2.22421e-13	4.44842e-10
DCN	6	2.07733	1.20836e-05	0.0241671
FNBP1	6	1.90866	2.3299e-06	0.0046598
PGRMC1	6	1.2919	4.88657e-09	9.77315e-06
DDIT4	6	0.813588	1.83841e-05	0.0367681
PDE5A	6	0.714712	2.41769e-05	0.0483538
IGKC	Relapsed	4.93607	0	0
DDT	Relapsed	4.06848	4.82277e-21	9.64553e-18
GCNT2	Relapsed	4.06386	6.09814e-142	1.21963e-138
TJP3	Relapsed	3.94626	1.4231e-217	2.84621e-214
FZD5	Relapsed	3.59427	1.30178e-288	2.60355e-285
C7	Relapsed	3.57623	2.14489e-159	4.28979e-156
SERPINB1	Relapsed	3.36799	0	0
ADGRG6	Relapsed	3.35876	3.19294e-117	6.38589e-114
MIF	Relapsed	3.31356	1.77671e-38	3.55341e-35
SNCG	Relapsed	3.30536	3.67446e-268	7.34892e-265
SRPX	Relapsed	3.27523	9.76197e-169	1.95239e-165
COX6B2	Relapsed	3.09242	4.52351e-83	9.04702e-80
COL9A3	Relapsed	3.00271	6.81548e-180	1.3631e-176
FAM189A2	Relapsed	2.9522	0	0
TTYH1	Relapsed	2.89977	2.006e-93	4.012e-90
DNER	Relapsed	2.8941	1.60392e-262	3.20785e-259
PCDH17	Relapsed	2.74169	9.17681e-272	1.83536e-268
BICDL1	Relapsed	2.57091	5.54556e-78	1.10911e-74
ITGB8	Relapsed	2.5117	1.51173e-218	3.02346e-215
FRAS1	Relapsed	2.49449	6.26439e-127	1.25288e-123
ISG15	Relapsed	2.41464	5.6236e-25	1.12472e-21
TWIST1	Relapsed	2.41371	9.59531e-171	1.91906e-167
RIPPLY2	Relapsed	2.38832	4.29024e-73	8.58048e-70
ACE	Relapsed	2.36037	3.811e-07	0.000762199
C2CD4C	Relapsed	2.35875	1.1252e-186	2.25041e-183
SERPINE2	Relapsed	2.35295	1.19543e-268	2.39086e-265
VGF	Relapsed	2.34593	6.03364e-293	1.20673e-289
NRCAM	Relapsed	2.29212	2.3567e-213	4.7134e-210
MAN1A1	Relapsed	2.28038	5.4615e-265	1.0923e-261
SPARCL1	Relapsed	2.25966	1.12963e-167	2.25927e-164
LIN28A	Relapsed	2.16247	1.19596e-229	2.39191e-226
LRMP	Relapsed	2.08555	7.59899e-173	1.5198e-169
AP1S3	Relapsed	2.07074	7.91174e-129	1.58235e-125
FRY	Relapsed	2.06748	2.47078e-46	4.94157e-43
EFNA1	Relapsed	2.0151	5.38849e-101	1.0777e-97
ANKRD29	Relapsed	1.98927	9.45078e-18	1.89016e-14
NPAS1	Relapsed	1.97602	1.01341e-67	2.02682e-64
CDCP1	Relapsed	1.95545	4.35647e-22	8.71295e-19
ITGA2	Relapsed	1.92456	2.31336e-132	4.62672e-129
SIM2	Relapsed	1.90344	3.2649e-25	6.52979e-22
CADM1	Relapsed	1.88621	2.041e-137	4.082e-134
PRND	Relapsed	1.88043	2.96187e-65	5.92374e-62
KIF21A	Relapsed	1.85009	1.89859e-133	3.79718e-130
TRIM22	Relapsed	1.84626	1.33342e-147	2.66683e-144
CYP2S1	Relapsed	1.79073	8.80443e-149	1.76089e-145
CD34	Relapsed	1.768	5.48849e-237	1.0977e-233
DGKH	Relapsed	1.75535	1.97576e-40	3.95153e-37
SYTL1	Relapsed	1.71282	1.91571e-183	3.83142e-180
ABTB2	Relapsed	1.70031	0	0
MEGF9	Relapsed	1.66931	1.85552e-230	3.71103e-227
LARGE2	Relapsed	1.61017	2.09498e-189	4.18995e-186
EPN3	Relapsed	1.6048	4.55479e-17	9.10959e-14
EDN1	Relapsed	1.5923	2.65617e-51	5.31234e-48
CFB	Relapsed	1.56553	4.98454e-77	9.96908e-74
TMEM144	Relapsed	1.55021	9.72996e-54	1.94599e-50
TRIM7	Relapsed	1.53666	1.34461e-292	2.68922e-289
SLC16A3	Relapsed	1.51973	1.67907e-139	3.35815e-136
PCDH1	Relapsed	1.49943	4.91862e-103	9.83725e-100
SECTM1	Relapsed	1.4714	1.62971e-26	3.25941e-23
CEP85L	Relapsed	1.46236	1.05732e-166	2.11465e-163
SPP1	Relapsed	1.45707	2.91146e-221	5.82292e-218
HTR1D	Relapsed	1.44951	7.89043e-30	1.57809e-26
COL4A2	Relapsed	1.44823	9.42644e-228	1.88529e-224
SHISA7	Relapsed	1.43988	4.87727e-195	9.75455e-192
ITM2A	Relapsed	1.42811	1.73725e-166	3.47451e-163
COL5A3	Relapsed	1.42518	3.08619e-10	6.17238e-07
KLF5	Relapsed	1.42432	2.91366e-59	5.82732e-56
MB21D2	Relapsed	1.41815	4.34519e-268	8.69037e-265
RIPPLY3	Relapsed	1.40659	5.62109e-86	1.12422e-82
IFI27	Relapsed	1.37944	3.37261e-154	6.74523e-151
CCN2	Relapsed	1.34967	1.5298e-157	3.0596e-154
NRP1	Relapsed	1.34363	3.34526e-168	6.69052e-165
LHX6	Relapsed	1.3283	2.84068e-87	5.68136e-84
SCUBE2	Relapsed	1.31276	2.23824e-57	4.47649e-54
CD82	Relapsed	1.30587	1.85834e-173	3.71667e-170
TNFRSF21	Relapsed	1.28443	1.28342e-123	2.56684e-120
RGCC	Relapsed	1.2757	2.64733e-07	0.000529465
LMCD1	Relapsed	1.26033	9.35316e-234	1.87063e-230
VCAM1	Relapsed	1.2539	2.36846e-51	4.73693e-48
FN1	Relapsed	1.25118	3.53241e-41	7.06481e-38
TBXA2R	Relapsed	1.24345	2.1876e-69	4.37521e-66
GIPR	Relapsed	1.23587	3.89328e-13	7.78657e-10
KIAA1549	Relapsed	1.23279	6.53371e-30	1.30674e-26
LGALSL	Relapsed	1.21423	3.10113e-57	6.20226e-54
PALM2-AKAP2	Relapsed	1.20247	1.17849e-218	2.35697e-215
GRAMD1C	Relapsed	1.19682	1.95805e-198	3.9161e-195
LRRN2	Relapsed	1.18274	1.39463e-234	2.78925e-231
SPOCK1	Relapsed	1.17284	2.20006e-75	4.40012e-72
POSTN	Relapsed	1.16648	3.50346e-60	7.00691e-57
PID1	Relapsed	1.16197	1.60524e-180	3.21048e-177
PLEKHH1	Relapsed	1.14789	3.27345e-148	6.5469e-145
DEPP1	Relapsed	1.12773	2.40761e-12	4.81522e-09
TMEM158	Relapsed	1.07788	2.13966e-141	4.27933e-138
ADAM19	Relapsed	1.0268	3.39845e-103	6.7969e-100
MBNL3	Relapsed	1.02014	5.39825e-31	1.07965e-27
MYRF	Relapsed	1.01697	1.7212e-176	3.4424e-173
PFKFB4	Relapsed	1.00976	3.88926e-123	7.77852e-120
DGKB	Relapsed	1.00572	2.34172e-20	4.68344e-17
GJA1	Relapsed	0.9842	8.63842e-67	1.72768e-63
MYORG	Relapsed	0.979384	3.53164e-185	7.06327e-182
CA2	Relapsed	0.969072	1.69803e-45	3.39606e-42
FBN2	Relapsed	0.952328	1.34278e-67	2.68557e-64
CHST15	Relapsed	0.944645	1.81711e-93	3.63422e-90
GPM6B	Relapsed	0.937883	3.35947e-27	6.71894e-24
MAFF	Relapsed	0.932928	7.6449e-159	1.52898e-155
MEOX1	Relapsed	0.925884	1.27014e-277	2.54028e-274
SLC35F4	Relapsed	0.920176	2.46988e-26	4.93976e-23
COL4A1	Relapsed	0.89025	9.13094e-297	1.82619e-293
TRIM9	Relapsed	0.881113	2.22835e-143	4.45669e-140
CACNA1H	Relapsed	0.873348	5.29049e-63	1.0581e-59
LGALS3BP	Relapsed	0.872183	2.41446e-05	0.0482892
PPP1R3B	Relapsed	0.866614	1.03174e-76	2.06348e-73
GLDC	Relapsed	0.865607	6.35772e-204	1.27154e-200
RTN1	Relapsed	0.863848	1.66244e-40	3.32488e-37
GPRC5C	Relapsed	0.858488	1.27449e-76	2.54897e-73
DSC2	Relapsed	0.835007	1.05368e-97	2.10736e-94
PCLO	Relapsed	0.833787	9.95711e-261	1.99142e-257
GCNT1	Relapsed	0.830022	1.24439e-162	2.48878e-159
IL1RAP	Relapsed	0.829708	7.12579e-06	0.0142516
ANKLE1	Relapsed	0.82333	3.02871e-233	6.05741e-230
ELOVL2	Relapsed	0.819929	2.02701e-177	4.05402e-174
RNF152	Relapsed	0.818936	1.39001e-42	2.78002e-39
CELF2	Relapsed	0.805435	2.4667e-219	4.93339e-216
SLC2A3	Relapsed	0.799915	1.15417e-219	2.30834e-216
SNX22	Relapsed	0.792194	1.18634e-54	2.37269e-51
LRP8	Relapsed	0.791468	1.82676e-61	3.65351e-58
CCDC78	Relapsed	0.790592	1.0043e-10	2.00861e-07
APOBEC3G	Relapsed	0.789008	6.56509e-67	1.31302e-63
ARHGEF26	Relapsed	0.787307	1.53051e-66	3.06102e-63
INPP5J	Relapsed	0.780421	3.05267e-06	0.00610534
RHOV	Relapsed	0.769736	1.61408e-40	3.22815e-37
MT2A	Relapsed	0.762732	3.44745e-164	6.89489e-161
HECA	Relapsed	0.761649	5.37525e-106	1.07505e-102
ANKRD24	Relapsed	0.746677	2.3058e-120	4.6116e-117
WARS	Relapsed	0.74344	2.56008e-06	0.00512017
DHRS3	Relapsed	0.732558	3.25597e-06	0.00651193
LPL	Relapsed	0.731977	6.49053e-74	1.29811e-70
ANPEP	Relapsed	0.731954	6.68749e-48	1.3375e-44
SSC5D	Relapsed	0.727675	3.81835e-218	7.6367e-215
FMN1	Relapsed	0.727348	1.67375e-87	3.34749e-84
SCNN1A	Relapsed	0.726788	4.19257e-107	8.38514e-104
MAST4	Relapsed	0.713172	6.47143e-07	0.00129429
CRIM1	Relapsed	0.712935	8.74705e-61	1.74941e-57
AQP1	Relapsed	0.704485	3.5434e-104	7.08681e-101
SLC4A11	Relapsed	0.703441	6.45116e-11	1.29023e-07
PARP14	Relapsed	0.701991	2.96304e-12	5.92607e-09
EPHX1	Relapsed	0.692323	2.70251e-54	5.40503e-51
ELFN1	Relapsed	0.682924	3.21051e-51	6.42103e-48
LIN7B	Relapsed	0.682914	9.97631e-78	1.99526e-74
SLC6A8	Relapsed	0.678714	1.19829e-147	2.39657e-144
RFLNB	Relapsed	0.674139	5.41072e-51	1.08214e-47
MT-ND3	Relapsed	0.661459	7.20393e-87	1.44079e-83
MTCL1	Relapsed	0.658453	8.22765e-12	1.64553e-08
FOSB	Relapsed	0.656341	4.14834e-70	8.29669e-67
ZBTB7B	Relapsed	0.654037	2.93711e-34	5.87422e-31
VASN	Relapsed	0.652364	1.32493e-24	2.64987e-21
INHBA	Relapsed	0.647484	6.16829e-243	1.23366e-239
SEMA3F	Relapsed	0.646894	1.34596e-27	2.69191e-24
RHPN2	Relapsed	0.636078	2.27576e-156	4.55153e-153
ADGRB1	Relapsed	0.635726	3.92178e-44	7.84356e-41
GNA14	Relapsed	0.615641	1.91475e-126	3.82951e-123
TLR4	Relapsed	0.615478	7.45335e-11	1.49067e-07
ST6GALNAC3	Relapsed	0.613483	2.68522e-122	5.37044e-119
CACNG4	Relapsed	0.606274	3.36186e-19	6.72372e-16
ENO2	Relapsed	0.5948	1.29099e-72	2.58197e-69
LRRN1	Relapsed	0.594502	1.23738e-31	2.47477e-28
CD44	Relapsed	0.590149	5.01771e-84	1.00354e-80
PLAAT4	Relapsed	0.58526	1.52165e-50	3.0433e-47
ABHD17C	Relapsed	0.576758	1.05961e-89	2.11922e-86
TSPAN6	Relapsed	0.57142	6.13355e-13	1.22671e-09
MAD2L1	Relapsed	0.569131	9.9334e-22	1.98668e-18
FNDC4	Relapsed	0.566953	2.25117e-83	4.50234e-80
NR4A2	Relapsed	0.566019	1.85432e-164	3.70864e-161
SESN3	Relapsed	0.560281	7.20954e-11	1.44191e-07
THSD4	Relapsed	0.558234	8.88702e-11	1.7774e-07
CD70	Relapsed	0.550811	3.2658e-25	6.53159e-22
CX3CL1	Relapsed	0.549376	2.23532e-182	4.47064e-179
SAPCD2	Relapsed	0.537087	1.31274e-88	2.62548e-85
PTPRH	Relapsed	0.536504	1.26604e-38	2.53208e-35
TIMM10	Relapsed	0.529518	4.40494e-18	8.80987e-15
RAPGEF2	Relapsed	0.528655	1.3751e-52	2.75019e-49
GIMAP4	Relapsed	0.518689	2.34721e-252	4.69443e-249
PTGER4	Relapsed	0.517608	1.09009e-91	2.18017e-88
OCLN	Relapsed	0.509206	4.46443e-35	8.92886e-32
ALS2CL	Relapsed	0.506692	1.87989e-09	3.75979e-06
IFIT2	Relapsed	0.504447	7.59152e-19	1.5183e-15
CACNA1C	Relapsed	0.503922	1.23827e-97	2.47653e-94
GLI2	Relapsed	0.503567	2.64486e-13	5.28972e-10
ITPR2	Relapsed	0.501115	1.1142e-156	2.22841e-153
INF2	Relapsed	0.493648	9.92029e-280	1.98406e-276
KCNG1	Relapsed	0.492038	8.27945e-09	1.65589e-05
TUBB4B	Relapsed	0.489557	6.10168e-06	0.0122034
NUAK1	Relapsed	0.486873	3.52881e-81	7.05763e-78
PNP	Relapsed	0.485536	4.97477e-93	9.94954e-90
ATP1B1	Relapsed	0.474984	7.34048e-100	1.4681e-96
OSGIN2	Relapsed	0.474092	1.35437e-78	2.70875e-75
OLFM1	Relapsed	0.465896	5.05721e-15	1.01144e-11
ALOX5AP	Relapsed	0.465323	1.73027e-47	3.46054e-44
BHLHE40	Relapsed	0.462192	2.21425e-179	4.4285e-176
KCNC4	Relapsed	0.460832	1.06093e-23	2.12186e-20
RIBC1	Relapsed	0.459776	0	0
ARL6IP1	Relapsed	0.456424	3.67861e-19	7.35722e-16
ECE1	Relapsed	0.450337	2.42614e-31	4.85229e-28
BUB1B	Relapsed	0.441272	6.09541e-71	1.21908e-67
WWC1	Relapsed	0.436916	6.50193e-120	1.30039e-116
TMEM97	Relapsed	0.436758	2.11791e-06	0.00423583
TTYH2	Relapsed	0.434482	1.70727e-05	0.0341454
NFE2L3	Relapsed	0.434378	3.48108e-67	6.96216e-64
MT-ND1	Relapsed	0.432996	1.19695e-70	2.39389e-67
SATB1	Relapsed	0.429673	2.19826e-32	4.39652e-29
APOE	Relapsed	0.428153	2.56682e-10	5.13363e-07
SH3BP4	Relapsed	0.423503	1.03062e-55	2.06123e-52
MAPK8IP1	Relapsed	0.42132	5.6101e-36	1.12202e-32
ZNF492	Relapsed	0.421103	7.60322e-25	1.52064e-21
TYRO3	Relapsed	0.420577	6.34735e-18	1.26947e-14
CAV1	Relapsed	0.418187	8.43299e-147	1.6866e-143
EMP1	Relapsed	0.417465	4.97032e-52	9.94064e-49
PELI1	Relapsed	0.416227	7.3648e-120	1.47296e-116
MPZ	Relapsed	0.415878	2.81057e-12	5.62115e-09
FNDC1	Relapsed	0.413988	8.67649e-55	1.7353e-51
CDKN2D	Relapsed	0.412926	3.15422e-14	6.30844e-11
AVPI1	Relapsed	0.412736	1.36057e-156	2.72114e-153
SELENOP	Relapsed	0.411036	3.13073e-61	6.26146e-58
ELMO1	Relapsed	0.409085	1.73389e-299	3.46779e-296
DHCR7	Relapsed	0.405334	1.73156e-45	3.46311e-42
MT1X	Relapsed	0.404885	1.5957e-42	3.1914e-39
TSPAN10	Relapsed	0.402563	2.37376e-104	4.74753e-101
CCNE2	Relapsed	0.401689	6.30422e-88	1.26084e-84
TUBB2B	Relapsed	0.400126	6.78696e-67	1.35739e-63
ACP2	Relapsed	0.398705	2.25532e-15	4.51063e-12
SRGN	Relapsed	0.39502	4.60257e-08	9.20513e-05
CELSR1	Relapsed	0.391719	4.19826e-260	8.39653e-257
DUSP6	Relapsed	0.383954	7.15722e-27	1.43144e-23
KIF5C	Relapsed	0.383858	3.94486e-06	0.00788971
RNASEL	Relapsed	0.381771	6.64913e-47	1.32983e-43
NDRG1	Relapsed	0.380292	5.12131e-87	1.02426e-83
S100A10	Relapsed	0.378156	1.22504e-84	2.45007e-81
CDC20	Relapsed	0.376199	1.5943e-125	3.1886e-122
HES4	Relapsed	0.373664	2.34045e-130	4.6809e-127
RGMA	Relapsed	0.371506	2.04105e-23	4.08211e-20
COL3A1	Relapsed	0.366479	9.22577e-12	1.84515e-08
PODXL	Relapsed	0.363617	4.3322e-21	8.66441e-18
BUB1	Relapsed	0.360386	2.88478e-18	5.76956e-15
LGI4	Relapsed	0.357788	1.90151e-24	3.80302e-21
MT-ND4	Relapsed	0.355141	4.50438e-109	9.00877e-106
B2M	Relapsed	0.353706	2.44794e-05	0.0489587
FBLIM1	Relapsed	0.352462	7.80401e-07	0.0015608
UNC13A	Relapsed	0.352129	2.17061e-68	4.34122e-65
PKMYT1	Relapsed	0.34977	7.28548e-64	1.4571e-60
NEURL1B	Relapsed	0.349467	4.87688e-15	9.75375e-12
SSTR2	Not relapsed	2.43732	2.95565e-300	5.91131e-297
PTGIR	Not relapsed	2.32789	4.57663e-250	9.15326e-247
S100B	Not relapsed	1.92289	9.87525e-214	1.97505e-210
KCNJ2	Not relapsed	1.6056	3.08454e-168	6.16909e-165
AGT	Not relapsed	1.60183	7.81898e-217	1.5638e-213
SYNE1	Not relapsed	1.46458	5.28812e-305	1.05762e-301
NMB	Not relapsed	1.29061	1.60622e-175	3.21244e-172
SERPINE1	Not relapsed	1.18702	1.09572e-213	2.19144e-210
RRAD	Not relapsed	0.86768	3.10335e-105	6.2067e-102
PIMREG	Not relapsed	0.739752	1.61079e-191	3.22158e-188
SPNS2	Not relapsed	0.697402	0	0
CLSPN	Not relapsed	0.551116	0	0
POLQ	Not relapsed	0.529527	1.93068e-195	3.86136e-192
SLC4A7	Not relapsed	0.505785	3.36907e-273	6.73815e-270
EFCC1	Not relapsed	0.390688	1.50289e-93	3.00579e-90
LDHD	Not relapsed	0.374973	1.81731e-287	3.63463e-284
GTSE1	Not relapsed	0.357667	2.26709e-182	4.53418e-179
MYO1B	Not relapsed	0.326755	1.02519e-214	2.05038e-211
AEN	Not relapsed	0.307822	1.7813e-199	3.5626e-196
NR4A1	Not relapsed	0.288986	2.3319e-289	4.6638e-286
TESC	Not relapsed	0.284768	1.5227e-274	3.04541e-271
DDX58	Not relapsed	0.273765	0	0

## Sheet: Supplementary Table S4
Table S4: NMF meta programs
Module	Status	Gene	Name
Module_1	Primary	WSB1	Interferon Response
Module_1	Primary	IFI6	Interferon Response
Module_1	Primary	COL3A1	Interferon Response
Module_1	Primary	RNF213	Interferon Response
Module_1	Primary	IFI44	Interferon Response
Module_1	Primary	TARBP1	Interferon Response
Module_1	Primary	COL1A2	Interferon Response
Module_1	Primary	TMSB4X	Interferon Response
Module_1	Primary	SHC1	Interferon Response
Module_1	Primary	GPR173	Interferon Response
Module_1	Primary	PARP14	Interferon Response
Module_1	Primary	RNF19A	Interferon Response
Module_1	Primary	APOL2	Interferon Response
Module_1	Primary	TAP1	Interferon Response
Module_1	Primary	FGFR2	Interferon Response
Module_1	Primary	TAPBP	Interferon Response
Module_1	Primary	MUC1	Interferon Response
Module_1	Primary	GJA1	Interferon Response
Module_1	Primary	PDE5A	Interferon Response
Module_1	Primary	RGMB	Interferon Response
Module_1	Primary	NRP1	Interferon Response
Module_1	Primary	FAM118A	Interferon Response
Module_1	Primary	ITGB8	Interferon Response
Module_1	Primary	BST2	Interferon Response
Module_1	Primary	LGALS3BP	Interferon Response
Module_1	Primary	FBLN2	Interferon Response
Module_1	Primary	OBSCN	Interferon Response
Module_1	Primary	PRRT2	Interferon Response
Module_1	Primary	MAPK12	Interferon Response
Module_1	Primary	CENPT	Interferon Response
Module_1	Primary	DDX58	Interferon Response
Module_1	Primary	WARS	Interferon Response
Module_1	Primary	ISG15	Interferon Response
Module_1	Primary	LRP4	Interferon Response
Module_1	Primary	TAGLN	Interferon Response
Module_1	Primary	SLC1A3	Interferon Response
Module_1	Primary	OAS3	Interferon Response
Module_1	Primary	STAT1	Interferon Response
Module_1	Primary	TTYH1	Interferon Response
Module_1	Primary	ADAMTSL4	Interferon Response
Module_2	Primary	MT-CO3	Metabolic/OXPHOS
Module_2	Primary	MT-ND6	Metabolic/OXPHOS
Module_2	Primary	MT-CO2	Metabolic/OXPHOS
Module_2	Primary	MT-ATP6	Metabolic/OXPHOS
Module_2	Primary	MT-ND4	Metabolic/OXPHOS
Module_2	Primary	MT-CYB	Metabolic/OXPHOS
Module_2	Primary	MT-ND4L	Metabolic/OXPHOS
Module_2	Primary	MT-ND1	Metabolic/OXPHOS
Module_2	Primary	MT-ND3	Metabolic/OXPHOS
Module_2	Primary	COL1A2	Metabolic/OXPHOS
Module_2	Primary	COL3A1	Metabolic/OXPHOS
Module_2	Primary	IFI6	Metabolic/OXPHOS
Module_2	Primary	LGALS3BP	Metabolic/OXPHOS
Module_2	Primary	MT-ND5	Metabolic/OXPHOS
Module_2	Primary	TMSB4X	Metabolic/OXPHOS
Module_2	Primary	PDE5A	Metabolic/OXPHOS
Module_2	Primary	SERPINH1	Metabolic/OXPHOS
Module_2	Primary	HELLS	Metabolic/OXPHOS
Module_2	Primary	GJA1	Metabolic/OXPHOS
Module_2	Primary	SYNE2	Metabolic/OXPHOS
Module_2	Primary	TUBB	Metabolic/OXPHOS
Module_2	Primary	COL5A2	Metabolic/OXPHOS
Module_2	Primary	TOP2A	Metabolic/OXPHOS
Module_2	Primary	ACTB	Metabolic/OXPHOS
Module_2	Primary	SHC1	Metabolic/OXPHOS
Module_2	Primary	WSB1	Metabolic/OXPHOS
Module_2	Primary	PLTP	Metabolic/OXPHOS
Module_2	Primary	MKI67	Metabolic/OXPHOS
Module_2	Primary	HIST1H1C	Metabolic/OXPHOS
Module_2	Primary	FGFR2	Metabolic/OXPHOS
Module_2	Primary	PGRMC1	Metabolic/OXPHOS
Module_2	Primary	HMGA2	Metabolic/OXPHOS
Module_2	Primary	TACC3	Metabolic/OXPHOS
Module_2	Primary	COL6A2	Metabolic/OXPHOS
Module_2	Primary	TYMS	Metabolic/OXPHOS
Module_2	Primary	PDGFRA	Metabolic/OXPHOS
Module_2	Primary	CTHRC1	Metabolic/OXPHOS
Module_2	Primary	LGALS1	Metabolic/OXPHOS
Module_2	Primary	PRRT2	Metabolic/OXPHOS
Module_2	Primary	LMNB1	Metabolic/OXPHOS
Module_2	Primary	ID4	Metabolic/OXPHOS
Module_2	Primary	GSN	Metabolic/OXPHOS
Module_2	Primary	MT-ATP6	Metabolic/OXPHOS
Module_2	Primary	MT-CO3	Metabolic/OXPHOS
Module_2	Primary	MT-CO2	Metabolic/OXPHOS
Module_2	Primary	MT-ND4L	Metabolic/OXPHOS
Module_2	Primary	MT-ND4	Metabolic/OXPHOS
Module_2	Primary	RGCC	Metabolic/OXPHOS
Module_2	Primary	DCN	Metabolic/OXPHOS
Module_2	Primary	MT-CYB	Metabolic/OXPHOS
Module_2	Primary	EEF2	Metabolic/OXPHOS
Module_2	Primary	TMSB4X	Metabolic/OXPHOS
Module_2	Primary	SYNE2	Metabolic/OXPHOS
Module_2	Primary	FNBP1	Metabolic/OXPHOS
Module_2	Primary	GJA1	Metabolic/OXPHOS
Module_2	Primary	LGALS1	Metabolic/OXPHOS
Module_2	Primary	MT-ND1	Metabolic/OXPHOS
Module_2	Primary	PDE5A	Metabolic/OXPHOS
Module_2	Primary	SAT1	Metabolic/OXPHOS
Module_2	Primary	MT-ND3	Metabolic/OXPHOS
Module_2	Primary	PDGFRA	Metabolic/OXPHOS
Module_2	Primary	TPM1	Metabolic/OXPHOS
Module_2	Primary	STOM	Metabolic/OXPHOS
Module_2	Primary	EEF1G	Metabolic/OXPHOS
Module_2	Primary	SPP1	Metabolic/OXPHOS
Module_2	Primary	MRC2	Metabolic/OXPHOS
Module_2	Primary	MT-ND6	Metabolic/OXPHOS
Module_2	Primary	GNA14	Metabolic/OXPHOS
Module_2	Primary	ATG3	Metabolic/OXPHOS
Module_2	Primary	ANXA2	Metabolic/OXPHOS
Module_2	Primary	VAT1L	Metabolic/OXPHOS
Module_2	Primary	HSP90AB1	Metabolic/OXPHOS
Module_2	Primary	PGRMC1	Metabolic/OXPHOS
Module_2	Primary	SHC1	Metabolic/OXPHOS
Module_2	Primary	ENO2	Metabolic/OXPHOS
Module_2	Primary	FZD7	Metabolic/OXPHOS
Module_2	Primary	AHNAK	Metabolic/OXPHOS
Module_2	Primary	PSAT1	Metabolic/OXPHOS
Module_2	Primary	MAML2	Metabolic/OXPHOS
Module_2	Primary	FDX1	Metabolic/OXPHOS
Module_3	Primary	HSPB1	partial EMT
Module_3	Primary	CNN3	partial EMT
Module_3	Primary	EEF2	partial EMT
Module_3	Primary	SCD	partial EMT
Module_3	Primary	DDIT4	partial EMT
Module_3	Primary	ID3	partial EMT
Module_3	Primary	HSPA1B	partial EMT
Module_3	Primary	ACTB	partial EMT
Module_3	Primary	TMSB4X	partial EMT
Module_3	Primary	EEF1G	partial EMT
Module_3	Primary	CNN2	partial EMT
Module_3	Primary	HSP90AB1	partial EMT
Module_3	Primary	ENAH	partial EMT
Module_3	Primary	LGALS1	partial EMT
Module_3	Primary	JUND	partial EMT
Module_3	Primary	VIM	partial EMT
Module_3	Primary	HSP90AA1	partial EMT
Module_3	Primary	H1F0	partial EMT
Module_3	Primary	APOE	partial EMT
Module_3	Primary	MCL1	partial EMT
Module_3	Primary	DNAJB1	partial EMT
Module_3	Primary	LDHB	partial EMT
Module_3	Primary	COL3A1	partial EMT
Module_3	Primary	SLC3A2	partial EMT
Module_3	Primary	ISG15	partial EMT
Module_3	Primary	SQSTM1	partial EMT
Module_3	Primary	PIM1	partial EMT
Module_3	Primary	FAM162A	partial EMT
Module_3	Primary	TFRC	partial EMT
Module_3	Primary	MYC	partial EMT
Module_3	Primary	SERPINH1	partial EMT
Module_3	Primary	GSTP1	partial EMT
Module_3	Primary	ZYX	partial EMT
Module_3	Primary	FTL	partial EMT
Module_3	Primary	SLC2A3	partial EMT
Module_3	Primary	HMGA2	partial EMT
Module_3	Primary	RGCC	partial EMT
Module_3	Primary	CRABP2	partial EMT
Module_3	Primary	PCDH18	partial EMT
Module_3	Primary	GADD45GIP1	partial EMT
Module_4	Primary	TOP2A	Cell cycle
Module_4	Primary	TACC3	Cell cycle
Module_4	Primary	TYMS	Cell cycle
Module_4	Primary	MKI67	Cell cycle
Module_4	Primary	HIST1H1C	Cell cycle
Module_4	Primary	NUSAP1	Cell cycle
Module_4	Primary	TPX2	Cell cycle
Module_4	Primary	UBE2C	Cell cycle
Module_4	Primary	HELLS	Cell cycle
Module_4	Primary	SMC4	Cell cycle
Module_4	Primary	MYEF2	Cell cycle
Module_4	Primary	AC091057.6	Cell cycle
Module_4	Primary	TROAP	Cell cycle
Module_4	Primary	NCAPG	Cell cycle
Module_4	Primary	CDK1	Cell cycle
Module_4	Primary	HIST1H1B	Cell cycle
Module_4	Primary	TMSB4X	Cell cycle
Module_4	Primary	LMNB1	Cell cycle
Module_4	Primary	NCAPG2	Cell cycle
Module_4	Primary	HJURP	Cell cycle
Module_4	Primary	KIFC1	Cell cycle
Module_4	Primary	SPAG5	Cell cycle
Module_4	Primary	HMGB2	Cell cycle
Module_4	Primary	KIF22	Cell cycle
Module_4	Primary	CCNB1	Cell cycle
Module_4	Primary	MAD2L1	Cell cycle
Module_4	Primary	HSPA1B	Cell cycle
Module_4	Primary	KIF23	Cell cycle
Module_4	Primary	CENPM	Cell cycle
Module_4	Primary	CKAP5	Cell cycle
Module_4	Primary	ECT2	Cell cycle
Module_4	Primary	KPNA2	Cell cycle
Module_4	Primary	PRC1	Cell cycle
Module_4	Primary	KIF11	Cell cycle
Module_4	Primary	ZGRF1	Cell cycle
Module_4	Primary	EZH2	Cell cycle
Module_4	Primary	PLK1	Cell cycle
Module_4	Primary	CIT	Cell cycle
Module_4	Primary	TUBB	Cell cycle
Module_4	Primary	KIF2C	Cell cycle
Module_1	Recurrence	IFI6	Interferon Response
Module_1	Recurrence	S100A13	Interferon Response
Module_1	Recurrence	CRABP2	Interferon Response
Module_1	Recurrence	CRYAB	Interferon Response
Module_1	Recurrence	S100A1	Interferon Response
Module_1	Recurrence	SPARC	Interferon Response
Module_1	Recurrence	DCN	Interferon Response
Module_1	Recurrence	ISG15	Interferon Response
Module_1	Recurrence	MX1	Interferon Response
Module_1	Recurrence	IFI27	Interferon Response
Module_1	Recurrence	TPM1	Interferon Response
Module_1	Recurrence	LGALS3BP	Interferon Response
Module_1	Recurrence	C3	Interferon Response
Module_1	Recurrence	S100A6	Interferon Response
Module_1	Recurrence	TMSB4X	Interferon Response
Module_1	Recurrence	LY6E	Interferon Response
Module_1	Recurrence	BST2	Interferon Response
Module_1	Recurrence	CCN2	Interferon Response
Module_1	Recurrence	COL3A1	Interferon Response
Module_1	Recurrence	FBN2	Interferon Response
Module_1	Recurrence	LUM	Interferon Response
Module_1	Recurrence	CD44	Interferon Response
Module_1	Recurrence	PLTP	Interferon Response
Module_1	Recurrence	FGFR1	Interferon Response
Module_1	Recurrence	MACF1	Interferon Response
Module_1	Recurrence	OAS2	Interferon Response
Module_1	Recurrence	PLPP3	Interferon Response
Module_1	Recurrence	PHLDA1	Interferon Response
Module_1	Recurrence	PDGFC	Interferon Response
Module_1	Recurrence	COL1A1	Interferon Response
Module_1	Recurrence	KCTD12	Interferon Response
Module_1	Recurrence	IFIT3	Interferon Response
Module_1	Recurrence	SRGN	Interferon Response
Module_1	Recurrence	TAGLN	Interferon Response
Module_1	Recurrence	IFI44	Interferon Response
Module_1	Recurrence	IFIH1	Interferon Response
Module_1	Recurrence	MGP	Interferon Response
Module_1	Recurrence	ITM2B	Interferon Response
Module_1	Recurrence	TNNT1	Interferon Response
Module_1	Recurrence	AHR	Interferon Response
Module_2	Recurrence	MT-CO3	Metabolic/OXPHOS
Module_2	Recurrence	MT-ATP6	Metabolic/OXPHOS
Module_2	Recurrence	MT-CO2	Metabolic/OXPHOS
Module_2	Recurrence	MT-ND4	Metabolic/OXPHOS
Module_2	Recurrence	FN1	Metabolic/OXPHOS
Module_2	Recurrence	MT-CYB	Metabolic/OXPHOS
Module_2	Recurrence	MT-ND4L	Metabolic/OXPHOS
Module_2	Recurrence	GSN	Metabolic/OXPHOS
Module_2	Recurrence	CFB	Metabolic/OXPHOS
Module_2	Recurrence	MT-ND2	Metabolic/OXPHOS
Module_2	Recurrence	DCN	Metabolic/OXPHOS
Module_2	Recurrence	C1S	Metabolic/OXPHOS
Module_2	Recurrence	MT-ND6	Metabolic/OXPHOS
Module_2	Recurrence	SAT1	Metabolic/OXPHOS
Module_2	Recurrence	COL6A1	Metabolic/OXPHOS
Module_2	Recurrence	TUBB2B	Metabolic/OXPHOS
Module_2	Recurrence	MT-ND1	Metabolic/OXPHOS
Module_2	Recurrence	C1R	Metabolic/OXPHOS
Module_2	Recurrence	SYNE2	Metabolic/OXPHOS
Module_2	Recurrence	LUM	Metabolic/OXPHOS
Module_2	Recurrence	COL6A2	Metabolic/OXPHOS
Module_2	Recurrence	CTHRC1	Metabolic/OXPHOS
Module_2	Recurrence	GPRC5B	Metabolic/OXPHOS
Module_2	Recurrence	COL1A1	Metabolic/OXPHOS
Module_2	Recurrence	NBL1	Metabolic/OXPHOS
Module_2	Recurrence	SMIM14	Metabolic/OXPHOS
Module_2	Recurrence	LGALS3BP	Metabolic/OXPHOS
Module_2	Recurrence	CDH11	Metabolic/OXPHOS
Module_2	Recurrence	ID4	Metabolic/OXPHOS
Module_2	Recurrence	MAF	Metabolic/OXPHOS
Module_2	Recurrence	PDGFRA	Metabolic/OXPHOS
Module_2	Recurrence	NRP1	Metabolic/OXPHOS
Module_2	Recurrence	SERPINB6	Metabolic/OXPHOS
Module_2	Recurrence	MMP14	Metabolic/OXPHOS
Module_2	Recurrence	ALCAM	Metabolic/OXPHOS
Module_2	Recurrence	STOM	Metabolic/OXPHOS
Module_2	Recurrence	TMSB4X	Metabolic/OXPHOS
Module_2	Recurrence	SPARC	Metabolic/OXPHOS
Module_2	Recurrence	AHNAK	Metabolic/OXPHOS
Module_2	Recurrence	MXRA8	Metabolic/OXPHOS
Module_3	Recurrence	S100A13	partial EMT
Module_3	Recurrence	S100A6	partial EMT
Module_3	Recurrence	KRT8	partial EMT
Module_3	Recurrence	MT-CO3	partial EMT
Module_3	Recurrence	S100A1	partial EMT
Module_3	Recurrence	S100A4	partial EMT
Module_3	Recurrence	S100A10	partial EMT
Module_3	Recurrence	TMSB4X	partial EMT
Module_3	Recurrence	IFI6	partial EMT
Module_3	Recurrence	S100A16	partial EMT
Module_3	Recurrence	HIST1H1C	partial EMT
Module_3	Recurrence	MT-CO2	partial EMT
Module_3	Recurrence	TYMS	partial EMT
Module_3	Recurrence	CD9	partial EMT
Module_3	Recurrence	S100A11	partial EMT
Module_3	Recurrence	IER5	partial EMT
Module_3	Recurrence	LMNB2	partial EMT
Module_3	Recurrence	HIST1H1B	partial EMT
Module_3	Recurrence	LMNA	partial EMT
Module_3	Recurrence	MT-ND6	partial EMT
Module_3	Recurrence	LY6E	partial EMT
Module_3	Recurrence	VIM	partial EMT
Module_3	Recurrence	SPARC	partial EMT
Module_3	Recurrence	MT-ND4L	partial EMT
Module_3	Recurrence	MT-ATP6	partial EMT
Module_3	Recurrence	FTH1	partial EMT
Module_3	Recurrence	ISG15	partial EMT
Module_3	Recurrence	ANXA2	partial EMT
Module_3	Recurrence	CD44	partial EMT
Module_3	Recurrence	GSN	partial EMT
Module_3	Recurrence	HHIP	partial EMT
Module_3	Recurrence	GDF15	partial EMT
Module_3	Recurrence	MT-ND4	partial EMT
Module_3	Recurrence	TIMP1	partial EMT
Module_3	Recurrence	CLU	partial EMT
Module_3	Recurrence	SPINT2	partial EMT
Module_3	Recurrence	COL5A2	partial EMT
Module_3	Recurrence	IFI27	partial EMT
Module_3	Recurrence	TM4SF1	partial EMT
Module_3	Recurrence	NFKBIA	partial EMT
Module_3	Recurrence	EMP1	partial EMT
Module_3	Recurrence	TXNRD1	partial EMT
Module_3	Recurrence	COL6A1	partial EMT
Module_3	Recurrence	TM4SF1	partial EMT
Module_3	Recurrence	AHNAK	partial EMT
Module_3	Recurrence	MMP14	partial EMT
Module_3	Recurrence	SQSTM1	partial EMT
Module_3	Recurrence	SCD	partial EMT
Module_3	Recurrence	VIM	partial EMT
Module_3	Recurrence	KRT8	partial EMT
Module_3	Recurrence	PTGS2	partial EMT
Module_3	Recurrence	PLAUR	partial EMT
Module_3	Recurrence	JUN	partial EMT
Module_3	Recurrence	SLC20A1	partial EMT
Module_3	Recurrence	PFKP	partial EMT
Module_3	Recurrence	IER5	partial EMT
Module_3	Recurrence	S100A10	partial EMT
Module_3	Recurrence	EZR	partial EMT
Module_3	Recurrence	ADD3	partial EMT
Module_3	Recurrence	GDF15	partial EMT
Module_3	Recurrence	S100A4	partial EMT
Module_3	Recurrence	STOM	partial EMT
Module_3	Recurrence	SPOCK2	partial EMT
Module_3	Recurrence	CLU	partial EMT
Module_3	Recurrence	SLC2A1	partial EMT
Module_3	Recurrence	ERRFI1	partial EMT
Module_3	Recurrence	ECM1	partial EMT
Module_3	Recurrence	GPRC5B	partial EMT
Module_3	Recurrence	CDH3	partial EMT
Module_3	Recurrence	MYOF	partial EMT
Module_3	Recurrence	HSPA1B	partial EMT
Module_3	Recurrence	TMSB4X	partial EMT
Module_3	Recurrence	SDC4	partial EMT
Module_3	Recurrence	CD44	partial EMT
Module_3	Recurrence	PIM1	partial EMT
Module_3	Recurrence	INF2	partial EMT
Module_3	Recurrence	FN1	partial EMT
Module_3	Recurrence	SLC4A7	partial EMT
Module_3	Recurrence	ICAM1	partial EMT
Module_3	Recurrence	BHLHE40	partial EMT
Module_4	Recurrence	HIST1H1B	Cell cycle
Module_4	Recurrence	HIST1H1C	Cell cycle
Module_4	Recurrence	LMNB2	Cell cycle
Module_4	Recurrence	MKI67	Cell cycle
Module_4	Recurrence	HELLS	Cell cycle
Module_4	Recurrence	TOP2A	Cell cycle
Module_4	Recurrence	TUBB2B	Cell cycle
Module_4	Recurrence	HIST1H1D	Cell cycle
Module_4	Recurrence	SAT1	Cell cycle
Module_4	Recurrence	TPX2	Cell cycle
Module_4	Recurrence	NUSAP1	Cell cycle
Module_4	Recurrence	KIF22	Cell cycle
Module_4	Recurrence	TYMS	Cell cycle
Module_4	Recurrence	CDK1	Cell cycle
Module_4	Recurrence	SMC4	Cell cycle
Module_4	Recurrence	KIFC1	Cell cycle
Module_4	Recurrence	CENPM	Cell cycle
Module_4	Recurrence	SYNE2	Cell cycle
Module_4	Recurrence	TACC3	Cell cycle
Module_4	Recurrence	SPC24	Cell cycle
Module_4	Recurrence	FOXM1	Cell cycle
Module_4	Recurrence	HMGB2	Cell cycle
Module_4	Recurrence	ZWINT	Cell cycle
Module_4	Recurrence	HJURP	Cell cycle
Module_4	Recurrence	UBE2C	Cell cycle
Module_4	Recurrence	HIST1H4C	Cell cycle
Module_4	Recurrence	ID1	Cell cycle
Module_4	Recurrence	NDC80	Cell cycle
Module_4	Recurrence	TROAP	Cell cycle
Module_4	Recurrence	SPAG5	Cell cycle
Module_4	Recurrence	TMSB4X	Cell cycle
Module_4	Recurrence	PRC1	Cell cycle
Module_4	Recurrence	NCAPD3	Cell cycle
Module_4	Recurrence	ID3	Cell cycle
Module_4	Recurrence	CENPF	Cell cycle
Module_4	Recurrence	FANCI	Cell cycle
Module_4	Recurrence	NCAPG	Cell cycle
Module_4	Recurrence	ECT2	Cell cycle
Module_4	Recurrence	FN1	Cell cycle
Module_4	Recurrence	CIT	Cell cycle

## Sheet: Supplementary Table S5
Table S5: Differentially expressed genes AT/RT-MYC cell lines treated vs. Untreated
Gene	Log2FC	p-value	adj. p-value
S100A9	10.0395	4.66057e-09	6.29569e-08
SNAI2	9.73057	6.78972e-08	7.60665e-07
SPN	9.69006	2.62672e-08	3.16106e-07
ZNF831	9.58737	1.40521e-08	1.75881e-07
GAL3ST1	9.56982	1.43194e-08	1.78961e-07
BCL11B	9.46484	3.10772e-08	3.70555e-07
RASAL3	9.36795	6.72964e-08	7.54435e-07
BASP1	9.28547	1.59159e-07	1.68677e-06
CHI3L1	9.08884	4.36073e-07	4.24059e-06
DCLK3	9.06473	4.1206e-07	4.0273e-06
GRIA2	9.04251	4.33038e-07	4.22187e-06
MRGPRD	9.03856	7.46361e-07	6.92282e-06
MAFB	8.99674	6.06452e-07	5.72262e-06
SNTG2	8.98496	6.09054e-07	5.74076e-06
SERPINA1	8.94518	9.06409e-07	8.25193e-06
CCDC42	8.91199	9.09058e-07	8.2638e-06
GADL1	8.87992	1.09455e-06	9.78142e-06
SFTPC	8.85987	1.24028e-06	1.09906e-05
STC1	8.83034	6.28616e-06	4.695e-05
LAIR1	8.8085	1.71734e-06	1.47455e-05
ABCA6	8.79255	1.83547e-06	1.55462e-05
PNLIPRP1	8.74962	2.37377e-06	1.96229e-05
EFCC1	8.74222	5.36027e-06	4.09409e-05
GPRC5D	8.71848	2.91776e-06	2.36448e-05
DIO3	8.68095	5.28666e-06	4.04887e-05
BANK1	8.674	7.52152e-06	5.50795e-05
ABCB1	8.67188	3.84621e-06	3.0395e-05
OR3A2	8.66513	6.43465e-06	4.79317e-05
FZD10	8.64102	4.57624e-05	0.000268838
MPPED1	8.63452	6.50614e-06	4.84002e-05
CRTAC1	8.62782	1.82261e-05	0.000120168
AZGP1	8.62321	1.15283e-05	8.06074e-05
SPATA22	8.61836	5.06802e-06	3.89912e-05
PCSK2	8.6163	5.12017e-06	3.93206e-05
AGXT	8.6163	5.12017e-06	3.93206e-05
FERMT1	8.60701	5.90129e-06	4.44295e-05
NPIPB15	8.60045	1.52872e-05	0.000103268
PARM1	8.55678	9.05322e-06	6.49706e-05
NLRP3	8.55223	1.38042e-05	9.4523e-05
FSTL5	8.55223	1.38042e-05	9.4523e-05
SLC1A7	8.53799	3.51419e-05	0.00021221
GDF10	8.53604	1.21679e-05	8.46584e-05
ABI3	8.52728	9.85791e-06	7.00896e-05
ACP7	8.52666	1.49855e-05	0.000101499
CLEC10A	8.52069	9.13772e-06	6.54379e-05
BDKRB1	8.51946	2.09919e-05	0.000135284
PRXL2A	8.51697	9.78797e-06	6.96511e-05
TRARG1	8.5081	1.27868e-05	8.83087e-05
ABCA10	8.47578	1.24678e-05	8.64242e-05
BRINP1	8.47008	1.46501e-05	9.97485e-05
CCN5	8.46413	1.2241e-05	8.50867e-05
BTNL2	8.44198	1.48272e-05	0.000100658
CPN2	8.44106	1.78447e-05	0.00011793
ZNF662	8.43815	3.70798e-05	0.000222875
HTR3A	8.43454	1.55364e-05	0.000104642
ALOX15B	8.40049	1.70933e-05	0.000113632
EPPIN	8.39425	2.41694e-05	0.000152501
TRIM63	8.39136	1.80109e-05	0.000118935
PADI4	8.38793	3.50442e-05	0.000211771
ASPG	8.37018	4.49156e-05	0.000264232
RSPO4	8.36391	2.2257e-05	0.000142135
IL1F10	8.35776	2.58784e-05	0.000162132
DKK2	8.34712	2.5101e-05	0.000157906
KPRP	8.33778	6.20559e-05	0.000351817
C2CD4D	8.30913	3.66291e-05	0.000220323
GAS2L2	8.30333	9.61668e-05	0.000514271
LRFN5	8.29735	2.95511e-05	0.000181899
MUC22	8.29365	7.29842e-05	0.000406265
DMRTA1	8.28755	3.16495e-05	0.000192985
MRGPRX3	8.27139	5.56272e-05	0.000320212
LIPC	8.25776	5.1779e-05	0.000300625
SLC35D3	8.25348	6.63259e-05	0.000372893
CHRM2	8.2504	7.39071e-05	0.000410725
FAM110C	8.24812	8.61837e-05	0.000469077
TMEFF2	8.23968	5.37402e-05	0.000310835
HOXC12	8.22758	4.49062e-05	0.000264232
UNCX	8.21759	5.42939e-05	0.000313393
HAPLN1	8.21695	9.69552e-05	0.000517995
NMUR1	8.20175	5.81386e-05	0.000332626
CNTN5	8.19133	0.000185548	0.000905837
AMER3	8.1835	5.33797e-05	0.000308961
NINJ2	8.17065	7.17178e-05	0.00040067
KLK15	8.16672	7.20326e-05	0.000402029
L3MBTL4	8.1589	0.000206775	0.000994215
TRPV5	8.14946	6.34379e-05	0.000358207
AIF1	8.13917	9.07146e-05	0.000489146
MRGPRX2	8.13773	8.79606e-05	0.000476752
PRR23C	8.1366	7.70355e-05	0.000425726
BPIFB2	8.13197	7.97501e-05	0.000438574
TRPM8	8.12589	8.23987e-07	7.59275e-06
KCNA5	8.12564	7.4418e-05	0.000412613
OR8B8	8.1204	7.38979e-05	0.000410725
IRX4	8.11531	0.000588232	0.00240539
QPCT	8.1137	8.62143e-05	0.000469077
COL21A1	8.11227	0.000957585	0.00365749
OR5A1	8.11033	0.000222164	0.0010586
RDH8	8.1096	0.000110713	0.00058119
TTLL8	8.1037	0.000138784	0.000706568
ADPRH	8.10288	8.91991e-05	0.00048267
MRGPRX1	8.10288	8.91991e-05	0.00048267
VSTM1	8.09993	9.54906e-05	0.000511466
CETP	8.09846	9.9153e-05	0.000528065
RP1	8.09716	1.00816e-06	9.06214e-06
CD69	8.0937	0.000377446	0.00164555
SLC13A2	8.09327	0.000235329	0.00110844
INSYN2B	8.08572	9.61179e-05	0.000514173
CNTN3	8.08274	0.000102691	0.000544332
CDX1	8.08111	0.000649478	0.00262278
HGF	8.08035	8.93521e-05	0.000483189
NMUR2	8.07137	9.83508e-05	0.000524216
BSX	8.06956	0.000134719	0.000688362
ALDH3B2	8.06465	0.000192183	0.00093444
KCNA1	8.05441	0.000107303	0.000565226
GEM	8.05441	0.000107303	0.000565226
CHRM1	8.05079	0.000451614	0.00191593
MYOD1	8.04394	0.000236783	0.00111313
GAD2	8.04084	0.000280756	0.00128791
PNPLA5	8.04006	0.000145617	0.000734046
TMPRSS11F	8.03974	0.00012128	0.000628645
KIR2DL3	8.03667	0.000118045	0.000614138
OR6J1	8.03232	0.000191368	0.000931014
HOXD9	8.0268	0.000137768	0.00070224
ZNF648	8.02181	0.000133968	0.00068515
LACTBL1	8.02057	0.000163915	0.000814361
SLC30A8	8.01977	0.000359583	0.0015791
OR2T2	8.01714	0.000128613	0.000660796
KRT79	8.01341	0.000134463	0.000687264
CLPS	8.0131	0.00017471	0.000860356
ADGRD2	8.0124	3.64314e-06	2.90076e-05
LCN8	8.01114	0.000232154	0.0010981
CDH7	8.01073	0.000336127	0.00149398
NEUROG1	8.00932	0.000126641	0.000652426
SCTR	8.00797	0.000268544	0.00124099
EVX1	8.00619	0.000128198	0.000659034
SPATA31E1	7.99605	0.000218629	0.00104466
FOXA2	7.99039	0.000160039	0.000797924
KLK4	7.99039	0.000160039	0.000797924
TBX5	7.98527	0.000164305	0.000815758
QRFPR	7.98527	0.000164305	0.000815758
ESPNL	7.98305	0.000144864	0.000731125
TMPRSS15	7.98279	0.000261989	0.00121403
SAA2	7.9715	0.000197255	0.000956898
TNFSF8	7.96503	0.000178532	0.00087691
OR8D1	7.94976	0.000200782	0.000971215
COL3A1	7.92314	0.000596978	0.00243643
CLEC4M	7.92107	0.000326854	0.00146123
GPR55	7.92034	0.000205523	0.000988762
CFAP299	7.91867	0.000203508	0.000981864
IL3	7.91603	0.000286539	0.00131095
KRT72	7.913	0.000225646	0.00107152
POU5F1B	7.91132	0.000234084	0.00110536
HLA-DRB1	7.90929	0.000251137	0.00117017
FFAR1	7.90883	0.000472442	0.00199326
HHEX	7.90795	0.00025372	0.0011796
C16orf92	7.90592	0.000239317	0.00112409
HSD17B2	7.90189	0.000214444	0.00102641
STUM	7.89444	2.07036e-10	3.41791e-09
TSKS	7.89001	0.000262856	0.00121771
CEBPE	7.88898	0.000222573	0.00105999
DSC1	7.88215	0.000233742	0.00110406
TPSD1	7.86141	0.000357572	0.0015719
CCR2	7.85585	0.000269694	0.00124529
TRPC6	7.84711	0.000269521	0.00124483
KCNK17	7.84375	0.000762602	0.00300974
SCRT2	7.83578	0.00045859	0.0019421
GARIN1B	7.83538	1.11594e-05	7.83198e-05
GPR139	7.8291	0.000393959	0.0017052
TEKT5	7.82767	0.00034603	0.00152953
CCIN	7.81119	0.000325399	0.00145627
DIPK1C	7.80967	0.000605367	0.00246412
F2RL2	7.80759	0.000324448	0.00145278
NXPE2	7.80562	0.000912385	0.00350764
AVP	7.80037	0.000333806	0.0014864
ZNF844	7.78212	0.000440302	0.00187406
SLC24A3	7.78101	0.00036233	0.0015895
OR2T11	7.77621	0.00042007	0.00180099
EPHB6	7.77614	1.17183e-09	1.71476e-08
TNFSF15	7.77101	0.000606958	0.0024694
ASB5	7.77067	0.00040167	0.0017328
OR2V2	7.76775	0.000587533	0.00240312
PENK	7.76351	0.000817358	0.00319742
ZNF718	7.76066	0.000476935	0.0020102
MYCN	7.75974	0.000985419	0.00374459
SUN5	7.7558	0.000406539	0.00175022
FAM163A	7.75393	0.000412524	0.00177372
ANKRD30A	7.75019	0.000428525	0.00183365
OR13J1	7.75019	0.000428525	0.00183365
FAM83B	7.74418	0.000636901	0.00257878
TRHDE	7.74369	0.000807281	0.00316387
STAC	7.73584	0.000441682	0.00187804
HS3ST2	7.73409	0.00131386	0.00478777
OR6S1	7.72985	0.000895638	0.00345557
GJB6	7.72251	0.000505508	0.00211426
IFNL3	7.71582	0.00112534	0.00418671
TRIML2	7.71559	0.000483186	0.00203211
NKX2-1	7.7119	0.00140066	0.00504524
SORCS1	7.71106	8.13066e-06	5.91041e-05
ACKR3	7.70595	0.000513051	0.00213892
SYT4	7.70123	0.000864826	0.00335202
FCRLA	7.6997	0.0111047	0.0281786
CKMT1B	7.69899	0.00293045	0.00938544
SPEM2	7.69819	0.000568263	0.00233368
ADAMTSL2	7.69423	8.70563e-06	6.28504e-05
CYP11B1	7.69335	0.00120404	0.0044384
TPD52L3	7.69037	0.000663084	0.00266899
PAX4	7.68644	0.000730956	0.00290249
OR7A17	7.68536	0.00196856	0.00671661
RAC2	7.6813	0.00294245	0.00941495
AOX1	7.67704	8.14643e-06	5.91932e-05
OR2F1	7.67052	0.00128931	0.00471052
ADH7	7.66909	0.000786907	0.00309336
EPSTI1	7.66828	0.000591197	0.00241459
HEPHL1	7.66648	0.00159548	0.0056304
BMP10	7.66032	0.000617254	0.00250645
ITGB6	7.65949	0.000883589	0.00341689
SNCB	7.65829	0.00311439	0.00986223
CCDC190	7.65546	0.00100326	0.00380074
BHLHA9	7.65231	0.000676703	0.00271453
HEPACAM	7.64101	0.000661647	0.00266428
MTNR1B	7.6349	0.00330115	0.0103545
LHX5	7.63201	0.00108206	0.00404713
IL36B	7.63201	0.00108206	0.00404713
EFS	7.62996	0.00115966	0.00429924
TMEM92	7.6279	0.00124845	0.00458607
MPV17L	7.62376	0.00148217	0.00529252
RHCE	7.607	0.000789619	0.00310185
LRG1	7.6066	0.0134607	0.0330147
CNR1	7.604	0.00134375	0.00487879
CD8B	7.59979	0.00159125	0.00561665
ADAM18	7.59828	0.00114429	0.00424785
OR9A4	7.59659	0.000925786	0.0035532
PGLYRP3	7.5924	0.00101048	0.00382262
CDH19	7.5797	0.00144726	0.00518432
PGK2	7.57112	0.00209015	0.00706572
CTAGE1	7.57084	0.00401105	0.0121738
MRGPRE	7.56238	0.00394577	0.0120124
HAVCR1	7.55499	0.00156492	0.00553928
CABP2	7.54167	0.000993793	0.00377132
TACR3	7.53601	0.00119723	0.00442005
GPHB5	7.53298	0.00104717	0.00394018
CD79B	7.53164	0.00114817	0.0042613
FGF21	7.52861	0.00109566	0.004093
IGLL5	7.52727	0.00111546	0.00415361
FEZF1	7.52422	0.00116195	0.00430678
TMEM252	7.51982	0.00124996	0.00458979
FAM3B	7.51407	0.00110853	0.00413421
HLA-DQA2	7.51407	0.00110853	0.00413421
IL19	7.51192	0.00445744	0.0132826
TUBA4B	7.51186	0.00111974	0.00416772
TMEM30B	7.50872	0.0016026	0.00564772
KDM4E	7.50521	0.0011763	0.00435136
PRSS56	7.49541	2.58734e-05	0.000162132
OLIG3	7.4891	0.00162634	0.00571898
GSTM3	7.48728	0.0015591	0.00552512
OR10S1	7.48728	0.0015591	0.00552512
LRATD1	7.48641	3.11121e-08	3.70709e-07
OR4D10	7.48275	0.00173893	0.00604559
SLC32A1	7.47819	0.0019772	0.00674182
NEU2	7.4769	0.0013237	0.00481533
AICDA	7.47361	0.00230378	0.00766956
UGT2A1	7.47361	0.00230378	0.00766956
SLC13A1	7.47096	0.00136719	0.00494978
KRTAP5-8	7.46899	0.00277613	0.00896782
HOXD1	7.46868	0.00135926	0.00492557
FGB	7.4664	0.0013558	0.00491726
DPP10	7.46551	0.00155287	0.00550547
OR11H4	7.46321	0.0016207	0.0057015
CADM3	7.45816	0.00172319	0.00600077
TARM1	7.45585	0.00167366	0.0058573
EDN3	7.45462	0.0181983	0.0422864
LUZP2	7.44933	0.00229955	0.00766282
FAM50B	7.44802	0.00149226	0.00532181
AGXT2	7.44699	0.00248345	0.00817258
FAM181B	7.44699	0.00248345	0.00817258
MEI4	7.43873	0.00169817	0.00593078
TMEM239	7.43125	0.0019539	0.00667062
ERMN	7.43031	0.00153505	0.00545709
SGCZ	7.43031	0.00725643	0.0198719
ANXA8	7.43031	0.00725643	0.0198719
KCNK18	7.41711	0.00171147	0.00596609
DDX4	7.40763	0.00168308	0.00588509
ANKRD60	7.40537	0.00575185	0.0164039
CCL24	7.39808	0.00174468	0.0060581
IQCF2	7.39569	0.00177495	0.00614928
OR5D3P	7.39053	0.00358904	0.0110926
OR2A12	7.39053	0.00358904	0.0110926
GADD45G	7.38847	0.0019079	0.00653341
OR5H1	7.38847	0.0019079	0.00653341
DES	7.37878	0.00221023	0.00740929
MYL3	7.37634	0.00231579	0.00770045
MPPED2	7.36899	0.00273954	0.00887169
LTA	7.36608	0.00223958	0.0074913
DPPA5	7.36233	0.00425992	0.0127934
OR8S1	7.3513	0.00209201	0.00707059
MLPH	7.34862	4.38764e-05	0.000259021
KCNJ1	7.33639	0.00221143	0.00741185
RGS7BP	7.33024	0.0040434	0.0122522
LILRA2	7.32912	5.91895e-05	0.000337837
PTGDR	7.32636	0.00245646	0.00809165
ZSCAN5C	7.32131	0.00265064	0.00862972
CD177	7.31996	0.00701241	0.0193354
BPIFA1	7.31724	0.00234222	0.00776996
RFPL4B	7.31217	0.00237857	0.0078766
SRD5A2	7.31217	0.00237857	0.0078766
HHLA2	7.30553	0.00279694	0.00902123
LOXHD1	7.30472	4.62376e-11	8.26618e-10
OCSTAMP	7.30297	0.00273948	0.00887169
LINGO4	7.30082	0.0043626	0.013046
TYRP1	7.2956	0.00542955	0.0156306
KL	7.2956	0.00542955	0.0156306
HTR5A	7.2956	0.00542955	0.0156306
SUCNR1	7.2927	0.00261617	0.00854101
LILRA4	7.2927	0.00261617	0.00854101
NMI	7.29169	0.00290818	0.00933116
CDO1	7.29032	0.00750431	0.0204214
MPEG1	7.29032	0.00750431	0.0204214
TAGLN3	7.28763	0.00988218	0.0255763
PLPPR1	7.2865	0.00317796	0.0100221
SGCA	7.28568	0.000221934	0.00105806
CLEC2A	7.28341	0.00347915	0.0108323
CA5A	7.28236	0.00264489	0.00861645
IBSP	7.27868	0.00375857	0.0115332
C4BPA	7.27868	0.00375857	0.0115332
LRIT1	7.26671	0.00298006	0.00949926
RNASE10	7.26007	0.00803795	0.0215881
PRSS33	7.2573	5.95403e-05	0.000339609
PLAAT5	7.2572	0.00291872	0.00935677
NRAP	7.25483	6.36375e-05	0.000359094
ECRG4	7.24549	0.0043871	0.0131007
KRTAP13-2	7.2401	0.0051346	0.014948
KRTAP6-1	7.23697	0.00336758	0.0105374
ODF4	7.23325	0.00339003	0.0105998
CDA	7.23161	0.00329291	0.0103344
FAM170B	7.23011	0.00545256	0.0156882
CCDC201	7.22916	0.00861748	0.0228715
KLK2	7.22299	0.000102897	0.000545119
MMP13	7.21972	0.00421529	0.0126797
TEKTL1	7.21699	0.0044696	0.0133118
ALPP	7.21426	0.00477892	0.0140863
LHCGR	7.20995	0.00346321	0.0107906
OR2T1	7.20995	0.00346321	0.0107906
CLNK	7.20598	0.00611089	0.0172471
TEDDM1	7.20555	0.00380707	0.0116639
GATA5	7.19899	0.00386586	0.0118097
OR1E1	7.19899	0.00386586	0.0118097
SLC22A12	7.19899	0.00386586	0.0118097
IL6R	7.19756	7.75068e-05	0.000427491
OPTC	7.19554	7.84396e-05	0.00043193
GSTA3	7.18792	0.00461306	0.0136811
DNTT	7.18627	0.00369217	0.0113697
ANKRD30B	7.18462	0.00482509	0.0141852
TCL1A	7.18233	0.00520145	0.0151074
OR2G6	7.18233	0.00520145	0.0151074
PRAMEF15	7.17234	0.00401937	0.0121881
TNF	7.17104	0.00736931	0.0201124
ZNF853	7.17104	0.00736931	0.0201124
PPFIA2	7.16703	4.82037e-07	4.6527e-06
DLX6	7.15774	0.00613049	0.0172908
KCTD8	7.15653	0.00410334	0.0123849
TMEM202	7.15653	0.00410334	0.0123849
ARHGDIB	7.14517	0.00427183	0.01282
C4orf17	7.14394	0.0065633	0.0183186
PRDM9	7.14125	0.000101856	0.000540582
KIR3DL3	7.13946	0.00445313	0.0132721
RBM11	7.13814	0.00797521	0.0214553
TSPAN2	7.1377	0.00478724	0.0141061
TIFAB	7.12794	0.00507075	0.0147863
MYL10	7.12454	0.00714703	0.0196296
KRT34	7.11629	0.006208	0.0174744
TRIM40	7.11629	0.006208	0.0174744
GDF2	7.11629	0.006208	0.0174744
LYZL6	7.10581	0.00494064	0.0144644
OR2H1	7.10107	0.00532895	0.0154193
OR1Q1	7.09517	0.0051996	0.0151072
CRYGB	7.09356	0.00914075	0.0240286
CNR2	7.0821	0.00679481	0.0188092
HYAL4	7.07735	0.00529949	0.0153499
HTRA3	7.07735	0.00529949	0.0153499
WNT3A	7.07728	0.00012671	0.000652437
SHISAL2B	7.07136	0.00548931	0.0157724
CNPY1	7.07136	0.00548931	0.0157724
NR0B2	7.07	0.0093719	0.0244902
FCRL2	7.06835	0.00561611	0.0160656
INSL4	7.06533	0.00576845	0.0164456
PRKACG	7.06533	0.00576845	0.0164456
RALYL	7.06385	0.0123818	0.0308392
OR2J3	7.06231	0.00594839	0.0168589
C1QC	7.06072	0.0157656	0.0376553
OR6A2	7.06046	0.00586504	0.0166563
UGT1A10	7.05928	0.00616932	0.0173858
DEFA6	7.0532	0.00670163	0.0186093
PRAMEF20	7.04345	0.00775309	0.0209632
OR10K2	7.02989	0.0063975	0.017936
FGD2	7.02568	1.90877e-06	1.61104e-05
RTP3	7.02551	0.000665142	0.00267452
ERVV-1	7.02518	0.0169302	0.0398668
GCSAML	7.02369	0.00681883	0.0188625
NCALD	7.01486	2.09186e-07	2.17193e-06
SLC5A12	7.01443	0.000160272	0.000798851
CRHBP	7.01244	0.00652099	0.0182216
KRT25	7.01244	0.00652099	0.0182216
SPINK6	7.00747	0.00895827	0.023631
PLSCR4	7.00617	0.00661301	0.0184177
LYZL4	7.00617	0.00661301	0.0184177
COL8A1	7.00474	0.000453707	0.00192346
OR10AD1	6.99988	0.0068056	0.0188329
ENTHD1	6.99848	0.0110411	0.0280423
OR10A6	6.99355	0.00710516	0.0195305
ERVV-2	6.99038	0.00730267	0.0199693
TPTE2	6.9872	0.00753649	0.0204892
MEP1A	6.984	0.00782584	0.0211226
LRRC18	6.984	0.00782584	0.0211226
NUTM2F	6.98358	0.0150308	0.0361871
OR4K17	6.98358	0.0150308	0.0361871
CLEC1A	6.9808	0.00814196	0.0218153
KRTAP10-9	6.9808	0.00814196	0.0218153
KRT20	6.9761	0.000270389	0.00124781
BCL2L10	6.97565	0.00732765	0.0200181
TOX3	6.96789	0.0101795	0.026221
OR52A1	6.96789	0.0101795	0.026221
OR2A5	6.96789	0.0101795	0.026221
SAMD7	6.96277	0.00759442	0.0206234
SLC35G3	6.96135	0.0120625	0.0302
TSPAN8	6.95953	0.00773153	0.0209116
CHRNB3	6.95628	0.00790237	0.0212781
TAF11L14	6.95103	0.00852573	0.0226601
SDR9C7	6.94976	0.00835393	0.0222665
CYP2A13	6.94976	0.00835393	0.0222665
OR10G7	6.94448	0.00830866	0.022181
RBP4	6.9432	0.00899283	0.0237037
NEUROD2	6.94189	0.000229086	0.00108541
ZNF491	6.9399	0.00939839	0.0245388
ART5	6.93791	0.00824292	0.0220438
RNLS	6.93791	0.00824292	0.0220438
POU4F2	6.93604	0.0130671	0.0322274
KNG1	6.92268	0.0105057	0.0269094
KIR3DL2	6.9118	0.000294108	0.00133896
OBP2A	6.91132	0.00927316	0.024321
ACVR1C	6.91132	0.00927316	0.024321
GRXCR2	6.91132	0.00927316	0.024321
CFHR5	6.90458	0.00995949	0.0257527
PRLH	6.90252	0.00932656	0.0244231
MMP12	6.89383	0.0143915	0.0349222
LOXL1	6.89278	0.000284321	0.00130249
TLE7	6.88695	0.0126721	0.031437
NTMT2	6.88555	0.00949934	0.0247832
C1QB	6.88408	0.014314	0.0347541
PCSK1	6.88188	0.000292133	0.00133249
KCND2	6.87992	2.25285e-06	1.87426e-05
BTG4	6.87871	0.00981766	0.0254468
KRT82	6.87871	0.00981766	0.0254468
KCNC2	6.87711	0.0182747	0.0424066
CDH20	6.86837	0.0106288	0.0271547
HCRT	6.86143	0.0114702	0.0289406
H4C13	6.86143	0.0114702	0.0289406
KRT28	6.85931	0.0104871	0.026874
OR4M1	6.85931	0.0104871	0.026874
GBGT1	6.85794	0.0120092	0.0300846
OR10D3	6.85794	0.0120092	0.0300846
TMEM229A	6.85234	0.0104858	0.026874
SI	6.85092	0.0134348	0.0329666
FMO2	6.84534	0.010644	0.0271851
GSTT4	6.84534	0.010644	0.0271851
DCD	6.84384	0.0156677	0.0374691
ACSM4	6.84182	0.010784	0.027472
GCSAM	6.83122	0.0114756	0.0289455
TRIM77	6.83122	0.0114756	0.0289455
NPY	6.8241	0.0122343	0.0305307
ERP27	6.8241	0.0122343	0.0305307
STX1B	6.824	4.04617e-11	7.2857e-10
PTPRD	6.81941	4.62708e-12	9.39301e-11
KCNA10	6.81694	0.0132686	0.0326385
FAM153A	6.80972	0.014778	0.0356701
ZNF479	6.80244	0.0171509	0.0402741
LY75	6.80035	0.0120849	0.0302336
DEFB124	6.79819	0.0155333	0.0371899
GSTT2B	6.79507	0.0215275	0.0484735
OR2T10	6.79088	0.0144435	0.0350231
BTNL8	6.78944	0.0127938	0.031683
MORC1	6.77844	0.0140786	0.0342959
CES1	6.77644	0.000648869	0.00262148
MYMK	6.77629	0.00149765	0.00533762
CYP3A43	6.77619	0.0134352	0.0329666
CYTL1	6.77619	0.0134352	0.0329666
SLC28A3	6.77619	0.0134352	0.0329666
GNA15	6.77474	0.0146809	0.0354663
ADAM2	6.7688	0.0133286	0.0327528
OR51Q1	6.7688	0.0133286	0.0327528
PPP1R17	6.75392	0.0137461	0.0336269
LIPF	6.7479	0.016601	0.0392067
IL23R	6.74642	0.0142844	0.0347071
TEX26	6.74642	0.0142844	0.0347071
KRTAP5-9	6.74642	0.0142844	0.0347071
CHP2	6.74413	0.0161143	0.0382985
SKAP1	6.74265	0.0146502	0.0354173
SOX9	6.73991	3.67734e-31	2.59599e-29
DAW1	6.73127	0.0162672	0.0385937
ACOT4	6.73127	0.0162672	0.0385937
KRTAP10-12	6.73127	0.0162672	0.0385937
ACOD1	6.72362	0.0179563	0.04181
PROK2	6.72362	0.0179563	0.04181
GKN2	6.72362	0.0179563	0.04181
GLIPR1L2	6.71749	0.0151264	0.0363912
APLNR	6.7159	0.0205812	0.0466853
CBY2	6.71365	0.0152456	0.0366154
GALNT5	6.70656	4.4964e-06	3.50732e-05
CLEC9A	6.70361	0.0191669	0.0441047
TMEM52B	6.68798	0.0173438	0.0406482
WFDC13	6.68798	0.0173438	0.0406482
OR13G1	6.68798	0.0173438	0.0406482
PLA2G1B	6.68645	0.0180512	0.0419678
EVA1A	6.68131	0.000919182	0.00353187
OR4F17	6.68012	0.0170559	0.0400994
OR1R1P	6.68012	0.0170559	0.0400994
JPH1	6.67783	0.000899587	0.00346763
NEUROD4	6.67618	0.0170235	0.040042
HHATL	6.67223	0.0170598	0.0400994
FRG2	6.67223	0.0170598	0.0400994
ZFP57	6.66599	0.000734584	0.00291278
OR6T1	6.66429	0.0173338	0.040647
SERP2	6.65631	0.0178866	0.0416884
ACTL9	6.65631	0.0178866	0.0416884
GRIFIN	6.65631	0.0178866	0.0416884
TMEM71	6.6402	0.0200606	0.045763
PCP4	6.6402	0.0200606	0.045763
CFAP97D2	6.63221	0.000764843	0.00301788
BEND5	6.63205	0.0219448	0.0491768
FOXB2	6.63205	0.0219448	0.0491768
HOXA10	6.63205	0.0219448	0.0491768
NLRP7	6.62993	0.000840611	0.0032732
EXOC1L	6.62958	0.0192681	0.0442802
TMEM151B	6.62857	0.00184078	0.00634734
CAMK2A	6.62783	1.75869e-05	0.000116363
ZNF716	6.6255	0.0192716	0.0442802
CCDC172	6.6255	0.0192716	0.0442802
CADPS	6.62167	1.38757e-08	1.73802e-07
DLGAP2	6.6149	1.28922e-09	1.87193e-08
SOAT2	6.60952	0.00207995	0.0070383
CLEC12A	6.60906	0.0200604	0.045763
IL10	6.60491	0.0204635	0.0465058
LCN9	6.59659	0.021571	0.0485256
PABPC4L	6.59659	0.021571	0.0485256
ANKRD22	6.58564	0.0219838	0.0492542
KCNJ5	6.57976	7.37752e-06	5.40954e-05
BFSP2	6.57721	0.0218062	0.0489377
CD6	6.57695	0.00176278	0.00611088
CACNG3	6.5723	2.52821e-05	0.000158808
CD163L1	6.5707	7.23048e-06	5.31327e-05
NPBWR1	6.56911	5.52247e-06	4.19519e-05
HMGCS2	6.56366	0.00201553	0.00685052
GABRA5	6.55709	1.88796e-05	0.000123799
CPA5	6.55335	0.00109328	0.00408636
CRYBA2	6.55215	0.000972299	0.00370068
FLNC	6.54423	1.00156e-10	1.71208e-09
NTM	6.53421	3.15378e-05	0.000192374
UMODL1	6.53363	3.35021e-05	0.000203399
C12orf56	6.52274	0.00136893	0.00495315
KRT33A	6.51245	0.00119772	0.00442056
KCNJ3	6.50269	1.34306e-05	9.24151e-05
TCERG1L	6.50046	1.53461e-14	4.11636e-13
KRT78	6.47803	1.72523e-05	0.000114553
TBX18	6.47679	0.00133988	0.00486684
C14orf180	6.47257	0.00138115	0.00499094
PI15	6.47178	2.51154e-05	0.000157938
RASD2	6.46842	1.10782e-05	7.78147e-05
SLC22A8	6.4646	2.20113e-05	0.000140886
ART3	6.45793	0.00324292	0.0101908
SLC1A6	6.45783	0.00180626	0.00624237
LPL	6.45486	4.94902e-05	0.000288229
FAM221B	6.45067	0.00208368	0.0070495
ACTA1	6.44445	1.57886e-05	0.000106214
MUC21	6.43874	0.00146976	0.00525488
ANGPT4	6.43709	4.16908e-05	0.000248115
MYH1	6.43198	0.00508174	0.0148158
HTR3C	6.41654	0.000163164	0.000810867
TNFSF4	6.4148	2.04242e-05	0.000132283
SLC22A15	6.41263	0.0040955	0.0123679
GPR6	6.40671	2.56794e-05	0.000161124
MDGA1	6.39505	2.21609e-127	1.43807e-124
CABP5	6.38743	4.42667e-05	0.000260869
SLC16A7	6.3775	0.00215326	0.00724712
CSF2RB	6.36977	2.77124e-05	0.000171394
TMEM132D	6.35611	3.63819e-08	4.26867e-07
CHRNB4	6.34801	2.81469e-05	0.000173954
TMPRSS4	6.34776	2.82262e-07	2.85998e-06
CREG2	6.34644	2.70826e-05	0.000168363
TMCO4	6.34587	3.31638e-05	0.000201491
C6orf141	6.33133	0.0042699	0.0128165
ASB2	6.33078	1.74019e-06	1.49114e-05
LCN2	6.33067	0.00513626	0.0149489
PCDH7	6.31393	4.34594e-08	5.01537e-07
VIPR2	6.30115	3.64138e-05	0.000219106
HRH3	6.26939	3.80895e-05	0.000228293
FCGR2B	6.25231	0.00415684	0.0125284
MUSK	6.24522	2.74297e-05	0.00017002
PSG8	6.23993	0.000106026	0.000560073
ANHX	6.21577	7.50714e-05	0.000415826
GOLGA8M	6.20243	0.00346647	0.0107988
CD300A	6.19107	0.00849601	0.0225897
TREML2	6.18459	7.21357e-05	0.000402338
EDNRA	6.18412	0.00470135	0.0138992
APOL4	6.17481	0.00412162	0.0124334
THBD	6.16911	0.000136496	0.00069639
CLEC5A	6.16537	0.000598444	0.00244124
NPAS4	6.16281	2.11634e-11	3.93247e-10
NCKAP5	6.16218	7.89183e-05	0.000434424
DRD5	6.15408	0.00582163	0.0165581
PDZRN4	6.15296	0.00364046	0.0112309
PHACTR3	6.13105	0.00016715	0.000827754
SDK2	6.12948	1.45882e-18	5.48179e-17
FXYD2	6.12583	0.00771202	0.0208755
TAFA4	6.12262	7.18753e-05	0.000401284
PLA2G2A	6.11257	0.00540136	0.0155744
HRH1	6.10758	0.000126944	0.000653387
BNIP5	6.08869	0.0136653	0.0334583
ADGRG7	6.08721	0.00575171	0.0164039
SCARA5	6.07043	6.57522e-06	4.88279e-05
GALNTL6	6.06051	0.000309565	0.00139615
LAD1	6.05555	0.000213547	0.0010227
UBASH3A	6.05366	0.000170651	0.000842373
RAB3C	6.05076	0.00778417	0.0210304
MRGPRF	6.0498	0.000628812	0.00254725
MMP16	6.04705	8.59895e-05	0.000468458
EPHA5	6.03632	0.00018963	0.000923625
LGI4	6.01354	0.000209422	0.00100551
KRT6B	6.01038	0.000310485	0.00139917
GJA10	6.00834	0.00698078	0.0192545
MOGAT2	6.00606	0.000185938	0.000906953
HOXD13	6.00461	0.000219138	0.00104566
KLHL40	6.00217	0.000509285	0.00212795
TRIM38	6.00091	0.000357247	0.00157088
ABCB4	6.00063	0.000279105	0.00128138
RNASE7	6.00053	0.00695295	0.0191903
UGT3A2	5.99527	0.0110005	0.0279542
SPATA3	5.99172	0.000433556	0.00185095
CLEC2L	5.98852	0.000237411	0.00111577
IL36RN	5.98682	0.000295959	0.00134666
GSX1	5.98475	0.0159053	0.0378925
MMP28	5.97425	0.000235302	0.00110844
DRD2	5.97272	1.6368e-05	0.000109501
BAALC	5.96762	0.000272089	0.00125326
PSG3	5.96423	0.000545523	0.00225424
ARHGAP42	5.95075	7.09204e-11	1.24254e-09
SLC22A10	5.94656	0.000296178	0.0013473
VRTN	5.94459	0.000355063	0.00156413
FUT1	5.94323	0.000754358	0.00298138
ALDH2	5.94306	1.75205e-05	0.000116106
CTRC	5.93898	3.05711e-05	0.000187154
FEZF2	5.93768	0.000338566	0.00150244
POU4F3	5.93724	0.00201683	0.00685217
HDGFL1	5.93724	0.00201683	0.00685217
DYNC1I1	5.93577	1.26076e-06	1.11603e-05
LY6L	5.93442	0.00765802	0.0207593
TNFRSF18	5.90975	0.000291037	0.00132874
VSIR	5.90739	0.0011662	0.00431872
COL6A5	5.90618	0.000579197	0.00237247
ADGRL2	5.90449	3.66315e-11	6.63141e-10
B3GNT7	5.90128	0.000766979	0.00302489
FOXG1	5.89196	0.000311554	0.00140324
NPFFR1	5.89156	5.32642e-06	4.07192e-05
SLC6A3	5.88158	2.71075e-06	2.20946e-05
SLC8A3	5.87435	4.51936e-06	3.5236e-05
CHRNA1	5.87389	0.000383022	0.0016647
ADAMTS9	5.86412	2.99859e-08	3.58556e-07
EMX2	5.86224	0.000461282	0.00195154
INHBA	5.84739	6.07309e-10	9.28969e-09
ANO3	5.84704	0.0103851	0.0266571
ZNF215	5.83941	0.0150293	0.0361871
SCN4A	5.83238	5.13924e-06	3.94492e-05
MARCHF4	5.82475	0.00128011	0.00468198
BIN2	5.81671	0.00955911	0.0249045
C1QTNF1	5.81547	0.000178423	0.000876633
ZPBP	5.81334	0.0105334	0.0269722
GOLGA7B	5.8124	0.000599078	0.00244323
PLA2G2F	5.81038	4.74531e-06	3.67887e-05
ASTL	5.81029	0.000536467	0.00222335
PSG1	5.8088	1.14307e-06	1.01826e-05
DUOXA2	5.80382	7.34853e-05	0.00040892
RIIAD1	5.80036	0.0120828	0.0302336
ADAMTS20	5.80013	0.00216029	0.00726754
PELI2	5.79439	2.79604e-07	2.83843e-06
LILRA1	5.78532	0.000532147	0.00220653
PRDM13	5.7833	0.00242873	0.00802065
P2RX3	5.77847	1.15014e-05	8.04525e-05
CD1A	5.77484	0.0117845	0.0295963
DEFB125	5.76996	0.0117623	0.0295493
NRP2	5.76937	3.33409e-27	1.98773e-25
SLC12A3	5.76785	5.97473e-05	0.00034056
GCG	5.76664	0.00166057	0.00581871
IGSF21	5.76074	7.45519e-05	0.000413219
AMER2	5.75519	1.96345e-05	0.000128053
PLCXD3	5.74843	0.00079057	0.00310486
GLYATL3	5.74633	0.0114979	0.0289888
SPTA1	5.74424	0.00015671	0.000783413
FABP1	5.74276	0.0129083	0.0319057
C6	5.73613	0.000819149	0.0032022
CNTNAP5	5.73508	8.839e-06	6.37042e-05
HSPB8	5.73379	2.88466e-07	2.91262e-06
CD48	5.73109	0.0150098	0.0361562
C4orf54	5.73062	3.72641e-06	2.95451e-05
ODAD2	5.72856	0.0013752	0.00497255
HLA-DPB1	5.72237	0.000355952	0.001566
OR2B11	5.71871	0.000766858	0.00302489
FFAR2	5.70858	0.0010085	0.00381768
AGBL1	5.69711	7.99127e-10	1.20275e-08
PLAU	5.69241	0.0176073	0.0411623
OR5V1	5.69033	0.00102344	0.00386383
POTEB3	5.68693	0.0196983	0.0450888
FREM2	5.6841	5.11086e-08	5.82245e-07
PAMR1	5.68019	2.4242e-06	1.99907e-05
ADAMTS4	5.67964	2.90789e-21	1.27104e-19
EIF4E1B	5.67553	2.41234e-05	0.000152381
HAO2	5.67538	0.0152811	0.0366902
SERPINA6	5.67526	0.00181275	0.00626351
GRM4	5.67109	1.39139e-16	4.51451e-15
C1orf167	5.67052	2.62589e-05	0.000164028
ST6GALNAC5	5.6701	0.0012245	0.0045079
CCN3	5.66788	1.3568e-14	3.66272e-13
PIWIL1	5.6665	0.00138349	0.00499725
SCN4B	5.66491	0.000129581	0.000665134
ACVRL1	5.66474	0.0037696	0.0115638
FEV	5.66032	0.000315425	0.00141802
CD300LB	5.66009	0.0153611	0.036851
MOGAT3	5.65597	0.00120347	0.00443825
SIX3	5.65326	0.000137866	0.000702414
HSD11B1	5.65266	0.0154447	0.0370303
CR2	5.65204	0.00217108	0.00729691
CPNE4	5.65012	0.000124899	0.000644433
SLCO4C1	5.64662	0.00111011	0.00413888
ANTXRL	5.6446	0.000200112	0.000968728
BRINP2	5.63735	2.08454e-05	0.000134546
MYF5	5.63506	0.0173995	0.0407684
PDILT	5.62977	0.0165578	0.0391373
SNAP91	5.62532	1.96761e-07	2.0594e-06
TMEM119	5.62233	0.00214611	0.00722598
MUCL1	5.60157	3.74728e-13	8.67271e-12
SHISA2	5.60097	4.62767e-05	0.000271481
CALB2	5.60067	2.78685e-12	5.86281e-11
ITGAM	5.59716	4.09303e-10	6.47213e-09
ZNF541	5.59565	2.14512e-07	2.22312e-06
RTP5	5.59407	0.0174397	0.0408443
OR6K2	5.59386	0.00184792	0.00636809
SPTSSB	5.59386	0.00184792	0.00636809
PRKAA2	5.58558	0.00141565	0.00509096
OPRK1	5.58377	0.00265045	0.00862972
CD86	5.58137	0.001658	0.00581382
ZNF521	5.57868	0.0184674	0.0427996
CRACR2A	5.57801	6.12314e-05	0.00034761
PRSS2	5.57613	0.000224111	0.00106543
TCAF2	5.57396	0.0213444	0.0480998
C1orf87	5.56943	0.00138876	0.005012
ZDHHC22	5.56611	3.49939e-06	2.79554e-05
OVCH1	5.5642	0.0202304	0.0460693
CYSLTR2	5.56352	0.00148899	0.00531349
FCMR	5.55823	0.0188651	0.043554
SPEM3	5.55681	0.00210248	0.00709888
FOXF1	5.5529	0.00173119	0.00602364
JAG1	5.54988	4.32372e-61	6.3991e-59
CA8	5.54817	0.0198374	0.0453518
ANGPT1	5.54726	0.00284959	0.00916474
CYYR1	5.5438	0.0191008	0.0439776
PDE3A	5.5393	0.000198116	0.000960797
RCSD1	5.53916	1.84877e-05	0.000121608
LILRB5	5.53629	6.39651e-06	4.76687e-05
VTCN1	5.52686	0.00318565	0.0100427
NKX2-6	5.51262	0.0120491	0.0301711
SOX30	5.50947	0.000761409	0.00300573
SLC6A13	5.50766	5.96197e-08	6.73746e-07
IGSF11	5.50558	0.00188262	0.00646783
CNGA4	5.50168	0.000433921	0.00185204
ADRB1	5.49918	0.00228451	0.00762195
ARHGAP24	5.4964	0.00274086	0.00887428
SULT1C3	5.49133	6.2695e-05	0.000354606
ASIC2	5.48654	0.00377878	0.0115856
IL22RA1	5.48567	0.00101423	0.00383423
CAPN9	5.48545	6.05299e-05	0.00034409
RTL1	5.48545	6.05299e-05	0.00034409
MSLNL	5.48467	9.03795e-05	0.000487939
NKAIN2	5.48223	0.00326691	0.0102567
SLCO1A2	5.47053	0.00392498	0.0119578
ZNF556	5.46694	8.62029e-05	0.000469077
IQSEC3	5.46542	1.86913e-08	2.30022e-07
ITGAX	5.46088	8.70394e-08	9.56074e-07
CFAP107	5.46069	9.41835e-05	0.000504946
ANK3	5.46024	3.52302e-07	3.49239e-06
OVCH2	5.45801	0.00268999	0.00873805
ASZ1	5.45799	0.00361933	0.0111719
SCN3B	5.45548	0.000417301	0.00179062
DBX1	5.45165	0.00883748	0.0233599
TGFBI	5.44985	0.000312173	0.00140528
KRT81	5.44676	0.00429466	0.0128771
DAB2	5.44088	0.00256663	0.00841185
NLRP6	5.4375	0.000146906	0.000739437
SHCBP1L	5.43728	1.62117e-08	2.00972e-07
TRIL	5.43607	7.17643e-05	0.000400797
IL5RA	5.43334	0.00359434	0.0111069
PLCB2	5.43332	6.44042e-10	9.81597e-09
IQCF1	5.43143	0.0030419	0.00966286
GCGR	5.42678	0.000126607	0.000652426
ADAM7	5.42333	0.00626882	0.0176162
MLIP	5.41843	0.00759824	0.0206271
TSPOAP1	5.41638	3.18394e-10	5.12611e-09
TBC1D28	5.41327	0.00953914	0.0248678
LRAT	5.41309	0.00964418	0.0250758
GNAI1	5.41071	8.45294e-06	6.11569e-05
GRAMD2B	5.40501	0.00332661	0.010424
VSTM2B	5.39827	0.00361449	0.011161
DLX5	5.39102	3.84237e-06	3.03789e-05
RYR2	5.38377	6.8419e-08	7.65495e-07
MROH7	5.37416	4.48973e-05	0.000264232
TEKT1	5.37173	0.00367775	0.0113335
LCK	5.37122	0.000268971	0.00124263
KRT27	5.37003	0.00373887	0.0114841
ST14	5.36288	0.000524051	0.00218046
KCNK10	5.36064	2.76258e-05	0.000170984
CPNE7	5.36045	0.000342257	0.00151563
OPALIN	5.35233	0.00438917	0.0131044
STC2	5.349	0.00468076	0.0138526
ZBBX	5.34552	0.00020704	0.000995208
CYP11A1	5.33493	0.00716464	0.0196652
PAX7	5.32918	0.000833211	0.00324814
PRLHR	5.32819	0.0105014	0.0269025
FLT3	5.3271	0.00499804	0.0146046
RHO	5.32431	0.000222963	0.00106087
MLNR	5.31941	1.99038e-05	0.000129518
TM4SF4	5.31873	2.12895e-05	0.000136941
RBBP8NL	5.31663	0.00384683	0.0117686
SLC40A1	5.3132	0.00583182	0.0165787
AIRE	5.31	6.92284e-06	5.11169e-05
POM121L2	5.30845	7.00444e-05	0.00039223
OR13A1	5.30844	0.00933609	0.0244366
GABRG3	5.30721	0.00226904	0.00757784
TLR2	5.30646	0.00729357	0.0199509
CRISPLD1	5.3051	0.00036004	0.00158069
INMT	5.30488	0.00535184	0.0154733
FLI1	5.3013	0.0015902	0.00561413
ITGA4	5.30106	0.00522204	0.0151516
CFHR1	5.30079	0.00480742	0.014148
GRIK2	5.29151	1.4658e-05	9.97617e-05
PSG11	5.2875	0.000271527	0.00125135
PSG9	5.28587	0.00542447	0.0156287
IL1RN	5.27712	0.00637922	0.0178966
ACTL7B	5.27049	0.00540284	0.0155744
MYH15	5.27033	2.33788e-06	1.93927e-05
MMP9	5.26813	0.000113357	0.000592492
TNN	5.26785	3.93521e-05	0.000235026
SLC5A10	5.26747	0.000161572	0.000803907
DRD1	5.25583	0.00657235	0.0183378
SYT8	5.25575	0.000145387	0.000733104
SLC2A10	5.25094	0.000387891	0.00168412
ABCA4	5.24878	9.34197e-07	8.45135e-06
OSM	5.24792	0.00319982	0.0100798
IL1R2	5.24761	0.000505784	0.00211489
ALPG	5.24694	0.00649289	0.0181573
KRT74	5.24647	0.00758543	0.0206056
PAPPA2	5.24299	2.40151e-07	2.46612e-06
CDK15	5.2373	4.2868e-05	0.000254404
COL22A1	5.23612	8.29911e-07	7.63482e-06
KRTAP5-4	5.23245	0.0070353	0.0193827
CCKAR	5.23208	0.00614908	0.0173404
AQP9	5.23042	0.00762116	0.0206727
ARL14	5.22646	0.00099452	0.00377323
MSTN	5.22152	0.0106059	0.0271044
TDRD15	5.22005	0.00649151	0.0181573
SCRT1	5.21917	1.34975e-06	1.18424e-05
RGS16	5.21584	0.00540174	0.0155744
MDFI	5.21554	0.00646208	0.018093
CWH43	5.21163	0.00895766	0.023631
SEZ6L	5.20421	0.000113065	0.000591331
KRT13	5.19896	0.00165029	0.0057889
HLA-DQB2	5.19814	0.00690824	0.0190856
CAVIN2	5.19693	0.00119381	0.00440976
PSG4	5.19309	8.86151e-06	6.37935e-05
RORB	5.18868	0.0147709	0.0356631
POTEM	5.18581	0.0175281	0.0410115
CHST13	5.18358	0.00815589	0.0218422
FBLN5	5.17887	0.000623857	0.00253083
SPATA31C2	5.17878	0.0090359	0.0237986
PIK3R6	5.17076	0.000137399	0.000700783
APOB	5.1704	5.79551e-08	6.56254e-07
KASH5	5.16843	2.77274e-05	0.000171424
PLA2G4F	5.16067	3.35736e-09	4.62035e-08
IGFL1	5.15992	0.00866219	0.0229829
COL11A1	5.15957	9.83682e-05	0.000524216
FAM181A	5.15794	0.00910453	0.0239569
KLK7	5.15739	0.0167795	0.0395729
DUSP15	5.15529	0.00265233	0.00863067
NEFL	5.15049	0.0107606	0.0274332
ZNF683	5.1496	0.000731857	0.00290402
SIGLEC11	5.14851	0.00219337	0.00735863
DOK5	5.1459	2.4952e-06	2.04961e-05
GRM3	5.14191	0.00158938	0.00561238
VAV3	5.13765	0.00157061	0.00555657
CA10	5.13345	0.00737787	0.0201228
ACSM5	5.12719	0.00199124	0.00677752
PHLDB2	5.12124	2.43062e-06	2.00339e-05
PI3	5.11997	0.00745892	0.0203143
LRRC63	5.11997	0.00745892	0.0203143
ACTBL2	5.11597	0.0152023	0.0365323
SHE	5.11393	0.000654452	0.00263914
DGKI	5.11385	0.000158858	0.000793207
PRR15	5.11351	0.00947987	0.02474
CCDC187	5.10943	2.08146e-07	2.1638e-06
ANKRD55	5.10769	0.00818298	0.0219027
CNDP1	5.10633	2.02578e-05	0.000131458
PTER	5.10515	0.00937398	0.0244902
GRK1	5.10509	8.70588e-05	0.000473062
THBS2	5.10395	0.000109365	0.000575191
CACNA2D1	5.10243	0.000903985	0.00348061
C10orf53	5.10155	0.0114388	0.0288786
CNGA3	5.09836	0.00406957	0.0123116
TIE1	5.09824	0.00133042	0.00483871
CLEC14A	5.09792	0.0090175	0.0237572
BMP2	5.08519	4.74195e-05	0.000277318
PLOD2	5.08457	0.000825012	0.00322064
KRT73	5.08393	0.0102785	0.0264197
PRSS22	5.08276	0.000627417	0.00254282
SDC2	5.08218	6.51733e-08	7.32093e-07
MB	5.08132	7.38386e-06	5.41183e-05
MYL4	5.07945	0.0113943	0.0287834
TMEM132B	5.07689	3.49922e-28	2.19475e-26
ATP1A4	5.07589	1.66241e-06	1.43469e-05
CATSPER4	5.07335	0.00312749	0.00989543
TAGAP	5.07276	0.0145367	0.0352107
VEPH1	5.07221	2.97896e-05	0.000183034
ACE	5.07042	0.000291154	0.00132874
KLRD1	5.06754	0.000845442	0.00328822
CLEC17A	5.06531	0.00039037	0.00169358
CCL22	5.0614	0.011014	0.0279778
CCDC185	5.05786	0.00111077	0.00413888
SCARA3	5.05519	0.00725932	0.0198733
LAMA1	5.0545	6.3272e-09	8.33964e-08
PRG3	5.0532	0.0135908	0.0333
EGR4	5.05295	0.0122265	0.0305246
FCRL4	5.05295	0.0122265	0.0305246
SERPINB7	5.05295	0.0122265	0.0305246
FBLIM1	5.05268	0.000344091	0.00152295
PLK2	5.05244	4.00513e-22	1.83627e-20
IL34	5.05165	0.000125979	0.000649412
SIX6	5.05003	0.00100277	0.00380074
WNT6	5.04807	0.0103492	0.0265812
VAV1	5.04757	0.000293906	0.00133876
CDH5	5.04138	0.000160784	0.000800695
ACADL	5.04099	0.00960411	0.0249985
NCAM1	5.04085	3.74474e-05	0.000224627
ZDHHC19	5.04072	2.37428e-05	0.000150258
NUGGC	5.03757	4.04395e-07	3.95993e-06
BCAT1	5.03376	0.000339219	0.00150415
CFAP144P1	5.03368	0.0201513	0.0459263
GRIK3	5.0334	3.94077e-08	4.59176e-07
ARL5C	5.0322	0.0107001	0.0273119
DSP	5.03129	3.48779e-10	5.57253e-09
BPIFB6	5.03096	0.0123007	0.0306646
PTPRM	5.02989	1.01651e-08	1.29732e-07
CTNNA3	5.02706	0.00024823	0.00115854
NTSR1	5.02682	0.00146021	0.00522516
CRH	5.02282	2.85485e-21	1.25109e-19
GRM1	5.01765	0.000167988	0.000831415
BEST3	5.0164	0.0191203	0.0440045
OR10Q1	5.0164	0.0191203	0.0440045
MYOC	5.01564	0.0158841	0.0378628
HES3	5.01518	0.0104014	0.0266949
PDE7B	5.01513	2.61242e-06	2.13861e-05
MASP1	5.01419	2.9852e-08	3.57208e-07
LIM2	5.01402	0.0143675	0.0348738
LVRN	5.01324	0.000143069	0.000724015
P2RY2	5.0098	6.37307e-06	4.7515e-05
ASIC4	5.00945	2.11325e-05	0.000136036
PEBP4	5.00735	0.0138556	0.033831
ARGFX	5.00735	0.0138556	0.033831
PIRT	5.00604	0.0108962	0.0277203
CD274	5.00305	6.36122e-28	3.97506e-26
CDH6	5.00238	0.003327	0.010424
SYNPO2L	4.99711	1.40489e-06	1.22815e-05
AREG	4.99511	0.00538819	0.0155561
RPP25	4.99414	0.0150379	0.036199
CCDC178	4.99031	0.00370223	0.0113944
GP5	4.98993	0.0162363	0.0385428
CD1D	4.98511	0.00171087	0.00596523
SLC6A1	4.98312	8.54657e-08	9.40011e-07
HAS2	4.98118	0.0151975	0.0365312
TP53AIP1	4.97955	0.00457464	0.0135791
B3GNT3	4.97953	0.00137451	0.00497121
PERCC1	4.97953	0.00137451	0.00497121
PROKR1	4.97911	0.00345967	0.0107856
GRM7	4.97877	7.70432e-06	5.63447e-05
DSG2	4.9754	0.0124886	0.0310686
IFNLR1	4.97266	0.000435145	0.00185586
HSD3B1	4.97265	0.0147737	0.0356649
TRIM29	4.97226	5.07303e-07	4.86872e-06
PDX1	4.96598	0.01613	0.0383195
UCN3	4.96598	0.01613	0.0383195
PTGS1	4.96205	0.00470145	0.0138992
FOLH1	4.96129	0.000240956	0.00112972
RARRES2	4.95971	0.0145083	0.035155
TCHH	4.95364	2.98058e-38	2.48952e-36
HRG	4.95112	0.000793081	0.00311328
CYTIP	4.9418	0.016324	0.0386824
POU2AF1	4.9412	0.000222174	0.0010586
DMP1	4.93672	0.000299735	0.00135957
SIRPB2	4.93419	0.00141943	0.00510304
VWA5B1	4.93381	6.3108e-05	0.000356584
AQP3	4.93282	0.0185975	0.0430413
MPO	4.92852	0.000626261	0.00253875
HPSE	4.92658	0.0040378	0.0122396
TXK	4.92464	6.71676e-07	6.28188e-06
PCDH15	4.9234	9.1103e-05	0.000490144
GFAP	4.92287	1.13917e-07	1.22812e-06
CHIT1	4.92024	5.32016e-07	5.07702e-06
OTOA	4.90986	0.000395121	0.00170892
TRPC7	4.90822	0.000586544	0.00239976
DMRTC2	4.90349	0.0015529	0.00550547
REM1	4.90233	0.00675467	0.0187319
C1orf127	4.89833	0.000402021	0.00173357
OR2S2	4.89694	0.00154198	0.00547826
ZNF835	4.89637	0.00531189	0.0153752
SOST	4.89386	1.35218e-25	7.48002e-24
C1orf54	4.89242	1.55416e-11	2.92736e-10
ALDH1L1	4.89182	1.92886e-10	3.1937e-09
KDR	4.89158	0.000438481	0.00186773
SCAND3	4.89132	0.000300341	0.00136109
ITGA1	4.89065	6.84338e-06	5.05523e-05
SLC52A3	4.88899	0.00213039	0.00718736
KCNH8	4.88772	0.00468908	0.0138724
ADTRP	4.88472	0.0162751	0.0386043
ABCG1	4.87976	8.68353e-06	6.27445e-05
LRRTM4	4.87789	0.00255563	0.00838556
KLHL38	4.874	0.00355846	0.0110263
RBM24	4.87354	1.16885e-11	2.24525e-10
TUNAR	4.87143	0.00185299	0.00638295
MEFV	4.86706	1.95067e-05	0.000127318
NAV3	4.86688	3.26679e-09	4.49937e-08
BNC2	4.86619	5.36661e-05	0.000310513
TESPA1	4.86601	0.0103328	0.0265461
KCNJ6	4.86144	9.02931e-07	8.23028e-06
S1PR1	4.86131	0.000411404	0.00176936
TTC24	4.85818	0.00219612	0.00736638
PAX8	4.85744	6.07317e-07	5.72759e-06
BPIFA3	4.85645	0.000425148	0.00182058
TYR	4.85475	0.00511148	0.0148897
KCNE4	4.85442	0.000183058	0.000896271
SPNS3	4.85118	0.00205258	0.00696103
KCNIP1	4.84635	0.0116184	0.0292577
SYNPR	4.84564	0.00833389	0.0222378
SCEL	4.84511	0.0203538	0.0463143
VWC2	4.84366	0.00261216	0.00853619
DKK4	4.83927	0.000436127	0.00185957
SMTNL1	4.83776	1.02114e-05	7.22071e-05
SLC43A3	4.83695	0.0203648	0.0463143
SLC10A4	4.83533	0.00548221	0.0157574
RNASEL	4.83467	2.82554e-05	0.000174497
KBTBD13	4.83182	0.000563974	0.00232026
SNPH	4.83107	0.000852102	0.00331031
RFX8	4.8298	0.00706703	0.0194542
SULT1C4	4.82846	4.92599e-09	6.60662e-08
CCND2	4.82563	2.68133e-06	2.18653e-05
ARHGEF15	4.82496	3.55073e-05	0.00021411
DCDC2C	4.82299	0.00100326	0.00380074
MALRD1	4.82292	0.000101034	0.000537067
RUFY4	4.82264	6.14308e-06	4.60444e-05
C7	4.82215	0.00114108	0.00424058
COL15A1	4.8218	0.00149028	0.00531698
FCGR1A	4.82134	1.70851e-08	2.11334e-07
ADAMTS1	4.81083	3.72285e-12	7.71646e-11
CIDEC	4.80561	0.0221974	0.0496638
GALNT17	4.80502	9.66756e-18	3.44844e-16
LBH	4.80455	7.30178e-07	6.7839e-06
EPHB1	4.80266	9.09093e-06	6.51858e-05
PTPN5	4.79897	0.00937339	0.0244902
PSAPL1	4.79816	3.31445e-05	0.000201446
GFRA1	4.79791	0.000151766	0.000761174
DACT2	4.79757	0.00835462	0.0222665
CNTN1	4.79732	0.0107537	0.0274196
SLC4A10	4.79659	0.00303157	0.0096416
TCF21	4.79527	0.0204751	0.0465136
BANF2	4.79527	0.0204751	0.0465136
GPRIN2	4.7931	3.91183e-08	4.56435e-07
SYN2	4.79283	1.37891e-05	9.44961e-05
PDK4	4.78568	0.00827224	0.0221047
AKR1B10	4.7845	1.02325e-12	2.26566e-11
FGF9	4.78403	0.00405925	0.0122869
TBXT	4.7837	0.00288907	0.00927229
S100A7A	4.77946	0.000693962	0.00277585
SFRP2	4.77501	0.000554611	0.00228747
PSG6	4.77434	0.00918732	0.0241333
PLCL1	4.76769	0.00428831	0.0128603
SIGLEC1	4.76747	9.31991e-07	8.43596e-06
CACNA1S	4.76511	1.49338e-10	2.49222e-09
SLC5A1	4.76412	0.00344471	0.0107469
CD180	4.76379	0.0223215	0.0498951
SP140L	4.76051	0.000600374	0.00244766
TMPRSS3	4.75882	0.00340452	0.0106313
NPL	4.75832	0.00293664	0.00939991
SPIB	4.75668	0.000470407	0.00198567
SPARC	4.75645	0.00236128	0.0078255
LYNX1	4.75262	0.00269641	0.00875554
RIMS2	4.75185	8.04361e-06	5.85722e-05
KIF19	4.75135	8.98182e-06	6.45406e-05
P2RY6	4.75124	0.000540672	0.00223748
SIGLEC15	4.75117	0.00453193	0.0134712
CLSTN2	4.75031	7.46933e-15	2.07958e-13
SLCO2A1	4.7493	3.13494e-05	0.000191294
CCL2	4.74913	0.000827517	0.00322818
TH	4.74903	0.0104561	0.0268167
KRT7	4.74804	8.96969e-05	0.000484587
DCLK1	4.74773	3.6755e-06	2.92101e-05
CKM	4.74739	0.000957727	0.00365749
PDYN	4.74642	0.00317381	0.0100109
RCAN2	4.74438	5.26261e-05	0.000304809
WFDC3	4.73841	1.95807e-05	0.000127751
ANO5	4.7377	8.24101e-05	0.000451143
EGFLAM	4.7337	0.00380921	0.0116641
CSGALNACT1	4.73285	0.000447525	0.00190145
HTR1A	4.72714	0.00365832	0.0112798
LHX1	4.72701	8.72229e-05	0.000473801
LCP1	4.72669	0.00133766	0.00486193
MYH13	4.72616	7.82852e-07	7.24138e-06
PLPP3	4.72538	0.000149073	0.000749229
PCDHB8	4.72437	2.18467e-10	3.59608e-09
RXFP3	4.70771	0.000787903	0.00309655
COL12A1	4.70463	3.05214e-12	6.38905e-11
CHST1	4.70107	6.5129e-06	4.84291e-05
SV2C	4.69873	8.11428e-06	5.90104e-05
CLIC5	4.6912	0.000378857	0.00165
ERFL	4.69076	0.000191185	0.000930393
XYLT1	4.69025	0.000689744	0.00276094
PRDM7	4.6892	0.00118202	0.0043687
NPC1L1	4.68793	7.7887e-05	0.000429307
C5orf60	4.68662	0.00397459	0.0120849
ADGRV1	4.68515	1.8262e-14	4.837e-13
PTPRB	4.68407	0.00064316	0.00260163
LMX1A	4.68361	0.00535218	0.0154733
TMEM176B	4.68357	0.000522165	0.00217315
LBP	4.68323	0.0107757	0.0274592
TGFBR2	4.68151	0.000203691	0.000982466
NPTX2	4.68126	3.04651e-44	2.93718e-42
EBF3	4.67853	9.66207e-05	0.000516535
CCDC149	4.67662	8.38714e-05	0.000458548
IRS1	4.67572	2.40956e-13	5.67794e-12
SLC22A25	4.67435	0.00625233	0.0175728
ADCY8	4.6732	0.000266673	0.00123404
LAMB4	4.67077	0.00133915	0.00486627
USH1C	4.66824	6.57318e-07	6.15443e-06
MAGEL2	4.66505	0.00499592	0.0146035
GYPC	4.66209	0.000760928	0.00300453
DTHD1	4.66124	0.00187347	0.00644295
SPOCD1	4.66037	0.00153713	0.00546335
ARAP2	4.6589	0.0029864	0.00951588
HABP2	4.65604	0.0146234	0.035378
TRIM55	4.65551	0.00656205	0.0183181
PLA2R1	4.65115	0.00183116	0.00631806
SLITRK3	4.65008	0.00464612	0.0137661
B3GAT1	4.64823	4.5063e-10	7.05946e-09
CCDC60	4.64795	0.00259896	0.00849941
OTOG	4.64701	2.22122e-06	1.85158e-05
LRRC32	4.64026	0.000159073	0.000794046
ZHX2	4.63052	0.00653	0.0182377
REM2	4.63007	0.00125309	0.00459812
KLHDC8A	4.62971	0.00518958	0.0150833
PBX1	4.62885	5.301e-07	5.0616e-06
C4B	4.6275	0.0130903	0.0322799
MATN4	4.62747	0.00288505	0.00926114
SEMA5A	4.62341	1.95371e-06	1.64404e-05
ZBP1	4.62245	0.000433021	0.0018496
SALL3	4.6211	0.0051258	0.0149262
CSNKA2IP	4.61799	0.00815511	0.0218422
ALLC	4.61449	0.0061005	0.0172235
TLR10	4.61306	0.00225356	0.00753211
FUT9	4.61278	0.00670063	0.0186093
TFAP2B	4.61242	0.00109905	0.00410246
KYNU	4.60908	0.00120783	0.0044514
PLCB1	4.60865	1.23088e-07	1.32108e-06
MYL2	4.6077	0.0158324	0.0377667
NTRK3	4.60585	0.000124214	0.000642075
RYR1	4.60301	3.02681e-14	7.79921e-13
GRM6	4.59494	8.34064e-11	1.44036e-09
DNAI2	4.59242	0.0125726	0.0312231
SLC14A2	4.58807	0.00243326	0.00803089
OVOL1	4.58788	0.000849755	0.00330271
LRRC55	4.58754	0.0057399	0.0163824
SEMA3E	4.58714	0.000714306	0.00284508
KRTAP5-1	4.58485	7.14145e-06	5.2616e-05
FMN1	4.58444	0.000714767	0.00284558
LILRB2	4.58399	0.00033997	0.00150669
GLP2R	4.58332	0.00703071	0.019374
TIGIT	4.58197	0.0102099	0.0262834
PDE1B	4.58097	3.47743e-07	3.45342e-06
OR11G2	4.58051	0.00729252	0.0199509
B3GALT5	4.58019	3.56155e-06	2.84116e-05
ARMH1	4.58016	5.94195e-24	3.06583e-22
C1orf94	4.57737	0.00213574	0.00719965
ADCYAP1	4.5761	0.00839115	0.0223552
ARHGAP9	4.57519	4.37339e-08	5.0436e-07
SLC17A4	4.57355	0.0202717	0.0461571
PDZRN3	4.57227	9.50979e-06	6.79006e-05
KIT	4.57017	0.00716777	0.0196674
WDR72	4.56978	0.00745139	0.0203003
BVES	4.55956	0.00182539	0.00630072
KRT3	4.5559	0.00436078	0.0130429
XIRP1	4.55448	0.00304128	0.00966286
MX1	4.5508	0.000109437	0.000575391
ADAMTS3	4.54771	0.00244651	0.00806202
CD93	4.54577	0.00799416	0.0214944
TPBGL	4.54558	0.000936091	0.00358541
PRND	4.5424	1.63778e-26	9.39883e-25
DDC	4.54087	0.00909956	0.0239475
LRP2	4.54009	9.43397e-10	1.40238e-08
RORC	4.53523	0.000330435	0.00147568
AADACL4	4.53503	0.00251338	0.0082646
BPIFB4	4.53431	0.00304873	0.00968157
PIWIL3	4.5329	0.00493315	0.01445
NMNAT3	4.5322	0.00100785	0.00381609
AOC1	4.52903	0.00244437	0.00805654
CD3D	4.52861	0.00217926	0.00732096
ANKRD34C	4.52396	0.00882734	0.0233371
ADAM29	4.51973	0.00747967	0.0203642
MYBPC2	4.51682	1.719e-05	0.000114185
POU3F2	4.51668	0.00161715	0.00569139
FAT3	4.51644	3.74512e-05	0.000224627
CD24	4.51629	1.173e-26	6.84807e-25
HTR3E	4.5157	0.00297357	0.00948395
SLC2A2	4.51236	0.000848576	0.00329889
SEC14L3	4.51187	0.00206729	0.00700154
GJA4	4.51108	5.14315e-06	3.94612e-05
SH2D4B	4.50676	0.00311948	0.00987651
MS4A6A	4.50611	0.0223787	0.0499765
TNNT2	4.50609	0.00071519	0.00284659
LGI2	4.50034	8.26345e-07	7.61031e-06
TC2N	4.50006	1.46883e-05	9.98878e-05
CIMAP3	4.49832	0.00804386	0.0216005
CYP11B2	4.49801	0.000392406	0.00170022
NR5A2	4.49622	0.000302001	0.00136715
KRT38	4.4947	0.00920563	0.0241725
ABTB3	4.4939	2.3406e-06	1.94057e-05
THEMIS	4.49266	0.0140828	0.0343012
KIAA1217	4.49217	6.06131e-06	4.5472e-05
C8orf74	4.48726	0.0041991	0.0126377
OR52I2	4.48536	0.00869208	0.023032
LY9	4.48247	0.00312956	0.00989913
NLRP4	4.48199	0.0185001	0.0428461
PKNOX2	4.4818	7.74278e-06	5.65614e-05
GRAMD1B	4.47941	2.51794e-08	3.03664e-07
SDR42E2	4.47373	0.000745924	0.00295013
OLIG2	4.47242	0.000492058	0.00206672
CDYL2	4.47038	3.3396e-07	3.32619e-06
KCNA6	4.46947	0.00404529	0.0122557
MUC4	4.46744	1.28255e-27	7.756e-26
SLC24A2	4.46696	2.2966e-05	0.00014611
GNAT1	4.46457	0.00352809	0.0109483
DNAJB8	4.46327	0.00494957	0.0144855
CX3CR1	4.45565	7.57683e-05	0.000419273
CUX2	4.45562	0.000503004	0.00210483
SOX14	4.45382	0.0121301	0.0303334
ITIH3	4.45174	0.00133716	0.00486113
TMEM130	4.45158	0.00250508	0.00823892
DUOX2	4.45027	0.000775758	0.00305481
CCDC91	4.44882	0.00262204	0.00855202
TMEM108	4.44731	0.00152116	0.00541456
TAS1R2	4.44351	0.00664232	0.018478
LAMB3	4.44204	0.00060893	0.00247623
MYH2	4.44198	0.00983628	0.0254849
CREB3L1	4.44172	0.0004094	0.00176209
OR56A3	4.44127	0.0160723	0.0382228
AMPH	4.43892	7.71663e-05	0.00042617
HCK	4.43679	0.0185997	0.0430413
CCDC27	4.43493	4.56425e-05	0.000268321
HMCN2	4.4316	5.72779e-11	1.01512e-09
SCML4	4.43135	0.000101431	0.000539004
DLK1	4.43051	0.000318679	0.00143075
GPR132	4.42716	0.000785439	0.00308831
OR10P1	4.4216	0.00398505	0.012108
CSRP3	4.4197	0.010334	0.0265461
KCNH7	4.4191	0.0125622	0.0312104
IFITM10	4.41795	5.36667e-06	4.09527e-05
MOCOS	4.41711	0.00358746	0.0110926
TEK	4.41267	0.0108426	0.0275964
ZNF516	4.41048	0.00101789	0.00384631
CASP14	4.40737	3.38662e-05	0.000205536
CAPN11	4.40638	1.59539e-05	0.000107113
KCNMA1	4.40614	9.04534e-05	0.000488049
ZNF878	4.40539	0.00321426	0.0101155
ADGRE1	4.40418	0.000376731	0.00164286
CYP4B1	4.40072	0.00471561	0.0139313
C1QA	4.40056	0.00393378	0.0119803
CACNA1C	4.39834	6.15565e-13	1.39782e-11
FAM13C	4.39508	5.13412e-05	0.000298319
PRR29	4.39454	0.01391	0.0339393
ATP8B4	4.39179	1.63179e-06	1.41043e-05
TLE4	4.39162	2.80787e-09	3.91201e-08
UPB1	4.39048	0.00817479	0.0218894
MPZL2	4.38967	0.00546929	0.0157283
MYOM3	4.38923	0.000189927	0.000924804
FAM135B	4.38835	0.000235439	0.00110844
PIK3C2G	4.38807	0.00460881	0.0136709
ZG16B	4.3874	6.57888e-05	0.000369996
COL13A1	4.38662	1.45677e-06	1.27022e-05
SVOPL	4.3847	0.00285224	0.00916978
SLC6A2	4.38179	0.00424376	0.0127585
ATCAY	4.3813	2.01906e-06	1.69396e-05
ANK1	4.3798	3.19571e-14	8.20671e-13
ATP1A3	4.37876	0.00486238	0.0142824
PRELP	4.37827	0.00281317	0.00906143
GARIN5B	4.37538	0.00531136	0.0153752
CHAT	4.37497	0.000716013	0.00284919
PIGR	4.36984	1.81847e-06	1.54565e-05
RNF212	4.36808	8.25219e-05	0.000451609
NID1	4.36761	0.00349196	0.010861
PSMB11	4.36634	0.00515959	0.0150065
PHYHIP	4.36582	1.78978e-06	1.52511e-05
TREML4	4.36268	0.017211	0.0403873
NOX5	4.36167	0.00119969	0.00442526
PLCZ1	4.36119	0.000968024	0.0036908
DAB1	4.35895	0.000343714	0.00152169
NPAP1	4.35843	0.00249015	0.00819144
FGG	4.35502	0.0125581	0.031206
ERICH3	4.3531	0.00324214	0.0101903
ZNF469	4.35259	2.13921e-07	2.21836e-06
TMEM200C	4.35175	0.00545389	0.0156893
KRTAP10-7	4.35073	0.0202282	0.0460693
GAB4	4.34548	0.00897968	0.0236764
IQGAP2	4.34532	2.37133e-07	2.43661e-06
GABRA1	4.34153	0.000309188	0.00139519
EHF	4.34068	0.0182319	0.0423411
ANKRD1	4.34023	2.71472e-05	0.000168641
LRRC15	4.33933	4.9648e-07	4.77844e-06
MGST1	4.33896	0.0188125	0.0434563
ST8SIA5	4.33798	2.84627e-12	5.98035e-11
PROM1	4.33636	9.93458e-05	0.000528591
PCDHB1	4.33608	0.0052098	0.0151212
FCER2	4.33455	0.0154475	0.0370317
NOG	4.33315	2.44046e-06	2.01052e-05
LAPTM5	4.33083	0.000349325	0.00154248
SORBS2	4.32793	0.000527335	0.00219143
PAX1	4.32701	6.07908e-05	0.000345457
CNTN4	4.32635	0.00259728	0.0084958
PRKG1	4.32626	1.28379e-06	1.13264e-05
SLC6A19	4.32151	1.90349e-05	0.000124624
ARHGAP40	4.32124	0.000227557	0.00107995
TMPRSS13	4.31947	0.000601821	0.00245264
ASTN1	4.31661	9.08067e-06	6.51399e-05
FOXP1	4.31569	3.01376e-07	3.03029e-06
NRXN3	4.31437	1.53247e-08	1.90537e-07
ZNF385D	4.31116	0.00025958	0.00120419
ADGRF1	4.30701	0.00208732	0.00705756
FST	4.30647	3.4302e-08	4.05567e-07
XAF1	4.30369	0.000243966	0.00114054
ITIH5	4.30238	0.000244462	0.00114254
PRDM8	4.29983	0.00203853	0.00692071
STRA8	4.29745	0.0199305	0.0455153
PRR33	4.29678	0.00347535	0.0108245
WNT9B	4.29553	0.00271277	0.00879177
CD163	4.29235	0.00324545	0.0101969
PLK5	4.29229	2.60881e-05	0.000163203
NEUROD1	4.29154	0.0182437	0.0423627
ADGRD1	4.28992	5.67649e-06	4.29286e-05
LSP1	4.28316	6.6208e-06	4.91188e-05
KRT71	4.28127	2.99223e-05	0.000183648
UBE2L5	4.28125	4.32311e-05	0.000256068
EYA1	4.28077	0.000929652	0.00356536
CCL4	4.27953	0.0049754	0.0145511
AK8	4.27516	0.000370094	0.00161851
KCNQ5	4.27384	0.00293138	0.00938663
LMO3	4.27249	0.0193579	0.0444242
CFAP46	4.27242	3.33168e-07	3.32027e-06
PTGIS	4.27076	0.0012775	0.00467548
EVC2	4.27024	0.0103516	0.0265834
TMEM179	4.27006	5.58722e-07	5.2989e-06
GPR83	4.26861	0.00808325	0.0216821
CDH3	4.26549	1.59077e-06	1.37709e-05
LRFN2	4.26309	0.000299843	0.00135957
GPC6	4.26011	1.28538e-05	8.86989e-05
CFAP52	4.25816	0.000363822	0.00159439
FOXI2	4.25636	0.000304009	0.00137476
HS3ST3B1	4.25402	0.00326348	0.0102478
CD22	4.23873	0.0055269	0.0158615
ZNF208	4.23829	0.00693591	0.0191558
TMEM114	4.2378	0.0100995	0.0260629
RIMS1	4.23667	1.76645e-06	1.50828e-05
SP100	4.23542	4.59604e-05	0.000269813
LRIG3	4.23199	0.00693813	0.0191588
SLCO5A1	4.23167	9.0197e-08	9.88184e-07
HLX	4.23162	0.0101457	0.02615
GPNMB	4.23128	4.95597e-06	3.82687e-05
CD164L2	4.23019	0.0057871	0.0164842
CYP2B6	4.22221	0.00703101	0.019374
SERPINA5	4.22179	0.000399641	0.00172625
SH3TC2	4.21992	2.0381e-06	1.70823e-05
GAP43	4.2199	0.00934497	0.0244447
TTBK1	4.21876	9.39595e-08	1.02541e-06
TENM4	4.21858	7.80174e-07	7.22057e-06
CASR	4.21615	0.000212205	0.0010173
GNG2	4.21339	0.0167772	0.0395729
FLRT2	4.20951	5.05509e-09	6.75521e-08
TBATA	4.20888	0.0184857	0.0428187
TNXB	4.2047	1.19578e-36	9.65322e-35
CYP8B1	4.2044	0.00230342	0.00766956
HRNR	4.2024	2.83541e-05	0.000174978
LYPD6B	4.20237	0.00583723	0.0165913
ACSM2B	4.20162	0.00177134	0.00613801
C17orf99	4.20002	0.0100935	0.0260578
FFAR4	4.1974	0.00862028	0.0228753
DLX4	4.19632	0.00520702	0.0151158
GOLGA6L6	4.19598	5.54587e-07	5.27155e-06
CTSE	4.19576	0.0021978	0.00737055
GAD1	4.19543	2.37594e-05	0.000150307
MUC17	4.19432	4.31342e-06	3.38021e-05
DHRS3	4.19332	0.00114201	0.00424218
TCTE1	4.19305	2.70138e-05	0.000167997
NELL1	4.19242	0.000569715	0.00233874
PDPN	4.19146	0.0100365	0.025932
STXBP6	4.18664	3.34457e-05	0.00020313
EDN1	4.18152	0.000237539	0.00111605
FOLR2	4.17878	0.0112342	0.028443
ROBO4	4.17835	0.00106334	0.00399035
YBX2	4.17817	0.0142261	0.0345903
DOCK8	4.17758	9.23353e-06	6.60399e-05
SEC14L6	4.17598	0.00657782	0.01835
CHRNA2	4.1758	0.020362	0.0463143
SYT6	4.17391	0.00173019	0.00602141
SLC22A2	4.16972	0.00178213	0.00616909
SULT1C2	4.16821	3.47216e-06	2.77904e-05
MDFIC	4.16761	0.0154526	0.0370388
HOXB9	4.16593	3.99042e-07	3.91432e-06
CRYAB	4.16392	7.538e-08	8.36168e-07
FAM110B	4.16104	0.000653872	0.002638
PCDH8	4.15546	0.0192255	0.0441985
NCF4	4.15509	8.15641e-05	0.000447238
GOLGA6B	4.15324	0.00398398	0.012108
OR7C1	4.15312	0.00993141	0.0256891
STAB1	4.15055	6.74703e-07	6.3067e-06
CCDC170	4.14509	0.0115738	0.0291583
CFAP58	4.14459	6.80835e-34	5.19776e-32
DPEP3	4.14223	0.0179531	0.04181
ZNF727	4.14131	0.00361288	0.0111601
FLG2	4.14041	0.00451319	0.0134203
SV2B	4.13746	6.83585e-06	5.05189e-05
VGF	4.13683	3.45664e-15	1.00035e-13
HRH4	4.1366	0.00584821	0.0166141
ONECUT1	4.13351	0.00184488	0.00636019
EPHX4	4.13271	0.0171841	0.0403354
CRX	4.13115	0.00365661	0.0112766
LRRTM1	4.12914	0.000606512	0.00246818
PCLO	4.12357	1.34126e-06	1.17762e-05
B3GALT1	4.12154	5.46223e-06	4.15879e-05
C10orf71	4.12119	0.0196039	0.0449092
IFI27L2	4.12047	0.00357045	0.0110554
DCHS2	4.1196	7.96911e-07	7.3553e-06
TRPV4	4.11839	0.00399249	0.0121262
CR1	4.11777	0.00666495	0.0185318
EPHA7	4.11729	0.000525186	0.00218411
NHERF4	4.11222	0.00130178	0.0047489
RGS4	4.10991	0.0215906	0.0485455
CFAP65	4.10756	4.83289e-05	0.000282342
VGLL2	4.10559	0.0199144	0.0454987
SCN10A	4.10456	0.00047279	0.00199423
ABCA9	4.1042	0.012435	0.0309582
C13orf42	4.10273	0.00646581	0.0180944
TSPEAR	4.09784	0.00299181	0.00952952
DNAH9	4.09716	1.15121e-16	3.75741e-15
ARHGAP29	4.09656	0.000439413	0.00187075
CLCA2	4.0952	0.0219851	0.0492542
TF	4.0946	1.49769e-06	1.30253e-05
KRT77	4.09304	0.000405804	0.00174795
GPR182	4.09134	0.000120088	0.000623616
PIEZO2	4.08595	2.35147e-06	1.94767e-05
LGI3	4.08507	0.00262309	0.00855368
PLXNA2	4.08394	1.81781e-22	8.49589e-21
CCDC158	4.08178	0.000417044	0.00179043
PZP	4.08105	4.45272e-09	6.04396e-08
RNF180	4.07957	0.00265152	0.00862972
CDC20B	4.07691	0.000251514	0.00117128
PROKR2	4.07678	0.00558067	0.0159805
SLC5A5	4.07588	0.00111047	0.00413888
GNLY	4.07564	0.000329899	0.00147406
RIN2	4.07196	0.00208607	0.00705475
PARP12	4.07145	0.00817805	0.0218946
GOLGA6L26	4.06676	1.836e-05	0.000120862
HTR3B	4.06517	0.00555595	0.0159223
ADGRA1	4.06277	0.0026597	0.00865301
EXOC3L2	4.06016	2.72147e-05	0.000168946
SMARCA2	4.05658	1.58464e-08	1.96734e-07
DCC	4.05509	0.00321974	0.0101293
ZNF488	4.05306	0.0176174	0.0411747
PHF24	4.05084	1.86232e-05	0.000122309
CPLX2	4.04698	3.39195e-06	2.72001e-05
UBE2QL1	4.04658	0.00539594	0.0155731
MEOX2	4.04517	0.00298391	0.00950973
LRTM2	4.04493	0.0105824	0.0270741
CXCL12	4.04303	0.00973884	0.0252753
LRRC74B	4.0419	0.00311038	0.00985137
PTH1R	4.04027	0.0165897	0.0391953
RHOJ	4.03237	0.0169478	0.0399029
ALDH1A1	4.03188	0.0143072	0.0347456
CGNL1	4.02898	5.40922e-05	0.000312549
CXCR2	4.02809	0.0112476	0.0284641
NPR3	4.02772	4.31823e-05	0.000255909
NDRG2	4.02711	0.000530629	0.00220078
ASXL3	4.02417	2.54531e-05	0.000159764
XCR1	4.02312	0.00858971	0.0228086
ITGA5	4.0216	0.000299774	0.00135957
ADAMTS12	4.01975	0.000277683	0.00127693
NEGR1	4.01219	0.000132142	0.000677042
CHDH	4.01186	0.0068128	0.0188497
RAX	4.01182	0.00135141	0.00490345
VWC2L	4.01073	0.0182515	0.0423749
VSX2	4.00969	0.0107237	0.0273557
SFTPA2	4.00896	0.0140157	0.0341675
CACNA1E	4.00669	6.3649e-11	1.12331e-09
SAG	4.00644	0.00154839	0.00549293
PROM2	4.00531	4.15056e-05	0.0002471
PDGFRA	4.00306	6.66757e-08	7.47974e-07
KRT12	4.00127	0.0023512	0.00779667
TRIM9	3.99963	0.00234132	0.00776847
EPB42	3.99958	0.00396007	0.0120495
SFTPD	3.99643	0.0208489	0.0471657
GAS7	3.99544	1.83502e-19	7.30198e-18
ANKFN1	3.99488	0.00868957	0.023032
RNF112	3.99455	0.000224967	0.0010689
NTRK1	3.99439	0.000309914	0.00139734
ZNF423	3.99145	0.00647658	0.0181215
ANPEP	3.99104	0.00206566	0.00700117
KCNQ3	3.98963	5.91866e-06	4.45405e-05
FRMPD2	3.98512	0.00411897	0.0124276
ZBTB16	3.98368	6.83625e-07	6.38133e-06
ERC2	3.98018	0.00236309	0.00782994
PLA2G5	3.97309	0.0164274	0.0388783
C11orf21	3.97177	0.00205097	0.00695954
STK33	3.96736	6.03408e-05	0.000343594
GPR158	3.9667	6.10568e-05	0.000346735
SLC44A5	3.96549	0.00629307	0.0176755
SH3RF2	3.96437	0.000322149	0.00144439
XKR7	3.96364	0.00454049	0.0134919
SALL1	3.96333	0.0220539	0.0493886
NOL4	3.96221	0.0189105	0.0436168
COPZ2	3.96065	8.43331e-05	0.000460624
CD36	3.96043	0.00480341	0.0141387
GAS2	3.95996	0.0129331	0.0319576
BLACAT1	3.94763	0.00407121	0.0123121
COL25A1	3.94513	0.00663361	0.0184651
MYBPC1	3.94267	0.00475422	0.0140282
DMBT1	3.94195	0.000356482	0.00156792
ENTREP1	3.94143	5.55259e-14	1.3879e-12
NALF1	3.93851	2.74873e-05	0.000170301
TP63	3.93653	0.0058985	0.0167344
VGLL3	3.93345	8.74568e-05	0.000474766
IRGC	3.93268	0.00759738	0.0206271
LCP2	3.93191	0.0029643	0.00946333
COL20A1	3.9268	0.00281233	0.00906046
NR5A1	3.92429	0.00233298	0.00774996
RUBCNL	3.9228	0.000346306	0.00153035
AKR1B1	3.91818	0.000183009	0.000896271
MUC20	3.91763	1.6619e-23	8.32035e-22
CSMD2	3.9173	3.49766e-06	2.79554e-05
ZSWIM6	3.91517	1.80175e-19	7.18657e-18
EYA4	3.9147	0.000101611	0.000539623
RD3	3.9147	0.0193114	0.0443415
ZNF385B	3.9144	0.000333801	0.0014864
DENND1C	3.91132	0.000317357	0.00142595
HPN	3.90984	0.00913654	0.0240224
HSD3B2	3.90735	0.0192059	0.0441655
PCARE	3.90717	0.00144914	0.00518885
PRMT8	3.90592	0.0189782	0.0437542
SLC22A6	3.90449	0.0130499	0.0321944
AFAP1L2	3.90438	0.00228059	0.00761339
KRTAP16-1	3.90421	0.0223544	0.0499369
NKX2-4	3.90255	0.013173	0.0324427
GRAMD2A	3.90239	0.00403865	0.01224
HNF1B	3.89926	0.00668446	0.0185769
MUC13	3.89677	0.00432079	0.0129486
CERS3	3.89588	0.00349991	0.0108749
SHD	3.8953	0.00189121	0.00648943
RHD	3.89277	0.00355938	0.0110271
COL6A3	3.89021	3.40433e-07	3.38666e-06
HCN4	3.89	0.000112084	0.000587109
KCNT1	3.8868	8.53393e-07	7.81795e-06
CRYGN	3.88637	0.0123684	0.0308104
CD8A	3.88526	0.0024013	0.00794252
SERPINI1	3.88458	2.39337e-12	5.06027e-11
SLC16A11	3.88175	2.09092e-07	2.17193e-06
CD19	3.87876	0.00119943	0.00442526
CPEB2	3.87823	1.6568e-05	0.000110663
ST6GAL2	3.8779	0.0188561	0.0435451
DOCK2	3.87488	4.33181e-08	5.00249e-07
GPR150	3.87292	0.0217657	0.0488599
AMHR2	3.8724	0.000279793	0.00128419
GRM2	3.87212	4.49682e-05	0.000264449
C4orf50	3.87177	1.28356e-07	1.375e-06
CPA1	3.87075	0.000939362	0.0035963
CMKLR1	3.86805	0.0112412	0.0284564
ADARB2	3.86486	1.53663e-05	0.000103662
OR2H2	3.86333	1.39439e-06	1.2196e-05
ADCY2	3.86301	0.000541592	0.00223964
CCDC166	3.86205	0.00116811	0.00432382
PIWIL2	3.86203	0.000910347	0.00350111
MAPK4	3.862	5.86404e-06	4.4228e-05
CYTH4	3.86097	0.00386848	0.0118112
TGFA	3.85865	1.01489e-26	5.94558e-25
LRRC74A	3.857	0.00308147	0.00977266
NOS2	3.85407	3.5667e-05	0.000214919
SKOR2	3.8525	0.00243937	0.00804636
NFAM1	3.85065	2.05215e-15	6.07437e-14
AMBP	3.84343	0.0182106	0.0422997
MUC12	3.84204	1.07441e-14	2.91909e-13
TG	3.84145	3.95697e-06	3.11826e-05
PRSS3	3.84086	0.00254393	0.00835043
OR56A1	3.8401	0.00567505	0.0162177
MAF	3.83847	0.0132894	0.0326755
ZEB2	3.83772	1.40737e-06	1.22968e-05
EPB41L3	3.83734	1.84667e-08	2.27424e-07
DSEL	3.83591	2.74046e-07	2.79041e-06
CLIC6	3.83543	0.00239347	0.00791971
PTPRN2	3.83488	0.000134247	0.000686368
MEGF10	3.83486	0.00160148	0.00564684
LRRN2	3.83118	0.000143694	0.000726741
MME	3.83116	0.0222272	0.0497172
MC5R	3.82989	0.0134922	0.0330729
TNFRSF14	3.82641	1.28737e-05	8.88001e-05
TMEM144	3.82638	0.0193817	0.0444727
PPP1R14D	3.82546	0.00479228	0.0141125
APOBEC3G	3.82496	0.00135838	0.00492451
CAMK1G	3.82422	0.0186226	0.0430824
CCSER1	3.82235	0.000979949	0.00372716
COL9A2	3.82132	2.25476e-06	1.87493e-05
ABCC12	3.82089	0.00058657	0.00239976
PACSIN1	3.82007	0.000335415	0.0014916
ILDR2	3.81963	7.26342e-09	9.47784e-08
WSCD2	3.81956	1.84375e-05	0.000121325
FRMD4B	3.81763	0.000248837	0.00116105
PLA2G4C	3.81495	1.52968e-42	1.41032e-40
FBN3	3.81378	3.65515e-07	3.60852e-06
CCL5	3.81098	0.00119789	0.00442056
UGT3A1	3.80838	0.00340041	0.0106224
KCNN3	3.80662	4.56109e-06	3.54957e-05
ABCA8	3.80488	0.0213424	0.0480998
MGAM	3.80362	3.81605e-05	0.000228556
KPNA7	3.80289	0.00330025	0.0103536
PSD2	3.80288	0.00607668	0.0171677
ANTXR2	3.80286	2.09073e-05	0.000134842
LGR5	3.80239	0.0110982	0.0281661
ATP10B	3.80223	0.000232864	0.00110084
RBFOX1	3.80223	0.000497586	0.00208682
DNAH11	3.80197	2.17092e-05	0.000139322
LAMA4	3.80125	0.00773384	0.0209145
OOEP	3.80117	0.0145412	0.0352143
MX2	3.79799	6.26545e-05	0.000354606
HRH2	3.79749	0.0178942	0.0417004
ADRA2B	3.7955	0.019296	0.0443182
CSMD1	3.79322	1.23398e-05	8.5572e-05
CTSS	3.78976	0.00233633	0.00775804
PPP4R4	3.78967	0.00388609	0.0118565
DAZL	3.78915	0.00255978	0.00839344
RBMS3	3.78809	0.00395248	0.0120285
LIPH	3.7859	0.00391828	0.0119438
DTNA	3.78461	0.000127009	0.000653522
ADAM33	3.78322	0.000131364	0.000673466
MEF2C	3.78124	0.000510515	0.00212992
GOLGA6L7	3.77977	0.00858191	0.0227914
GBX1	3.77846	0.00216971	0.0072952
RIMBP2	3.77678	0.000259872	0.00120488
KCNS3	3.77538	0.00218831	0.00734749
MYOZ3	3.76817	0.000230374	0.0010909
BDH1	3.76801	1.69539e-08	2.09865e-07
MYO7B	3.76539	0.00396428	0.012056
KLF17	3.7629	0.0169519	0.0399068
XDH	3.76284	7.25711e-05	0.0004045
LILRB1	3.76255	0.000236535	0.00111227
GABARAPL1	3.7613	8.16943e-65	1.30033e-62
MAST4	3.76068	0.00022259	0.00105999
CDH16	3.7583	0.0112889	0.0285515
TFPI	3.75535	0.00240637	0.00795617
AMY2B	3.75138	0.000358184	0.00157374
ALOX12B	3.75107	0.00118168	0.00436838
ASB15	3.74958	0.00168217	0.00588403
GRIN2A	3.74773	0.000235458	0.00110844
NFE2	3.74698	0.0131216	0.0323381
PPP2R2B	3.7467	2.61706e-05	0.000163658
PKP1	3.74406	0.000152495	0.000764149
SMOC1	3.74182	0.000510194	0.00212939
NYAP2	3.74085	0.0107108	0.0273351
LHX3	3.73872	0.00348759	0.0108506
GPR17	3.73714	0.0112563	0.0284818
MAS1	3.73638	0.0124784	0.0310478
ZNF257	3.73338	0.0119571	0.0299761
S1PR4	3.73256	0.00954638	0.0248828
SPTLC3	3.7324	0.00168335	0.00588509
LHX9	3.73182	0.00037835	0.00164864
VAT1L	3.73089	0.00115156	0.00427294
SYK	3.72948	0.00170667	0.00595674
MN1	3.72735	1.1292e-08	1.43031e-07
ESRRG	3.72614	0.00389793	0.0118883
XIRP2	3.72358	8.24098e-05	0.000451143
PLEKHS1	3.72335	0.00402955	0.0122168
TNFRSF9	3.72183	0.0152803	0.0366902
PRB4	3.72004	0.00479224	0.0141125
COL14A1	3.71877	0.000242275	0.00113389
SEMA5B	3.71385	5.49284e-05	0.00031673
SLC39A8	3.71344	0.000418774	0.00179602
DNAH8	3.71152	2.09337e-05	0.000134961
DIRAS3	3.70852	0.00255385	0.00838137
UNC13C	3.70753	0.0016844	0.00588754
MEIOSIN	3.70716	0.00752166	0.0204653
PROX1	3.70637	0.000659565	0.00265779
FLT3LG	3.70391	0.0190835	0.0439462
BEST2	3.70286	0.00401347	0.012179
TRPV6	3.70164	2.77003e-05	0.000171382
RBPJL	3.70136	0.00294687	0.00942374
KCNK6	3.69852	8.36283e-22	3.80317e-20
CYP26B1	3.6979	5.86901e-11	1.03797e-09
GFRA2	3.69243	0.000180039	0.000883179
TMC5	3.69223	0.00019052	0.000927424
ACSL6	3.68983	0.00125132	0.00459361
RPH3A	3.68809	1.70538e-06	1.46652e-05
ZNF578	3.6871	0.000253116	0.00117777
MUC2	3.68623	3.87226e-06	3.05722e-05
ZNF320	3.68063	0.00536641	0.0155064
PSD3	3.67954	1.1956e-06	1.06058e-05
CHST15	3.67909	5.67453e-05	0.000325759
FAM83A	3.67795	0.0133855	0.0328734
APOBEC3A	3.67769	0.0119632	0.0299871
CRB1	3.67685	0.00233346	0.00775003
RANBP3L	3.67351	1.29347e-06	1.1402e-05
GUCY1A2	3.67301	0.00128133	0.00468442
LRATD2	3.67173	2.05518e-09	2.90654e-08
SLIT3	3.67103	0.000124968	0.000644591
GLUL	3.66677	0.00222604	0.00745343
CYP4F8	3.66557	0.00728664	0.0199384
FUT4	3.66268	0.0167054	0.0394257
LRRIQ4	3.66069	0.0209482	0.0473713
PLA2G4E	3.66016	0.0112309	0.0284407
ADGRG5	3.65957	0.0140388	0.0342088
FOXE3	3.65858	0.00149598	0.00533392
ELAVL3	3.65805	0.00588017	0.0166936
MLLT3	3.6563	0.000957159	0.00365697
SLC6A15	3.65378	0.0139032	0.0339315
MAT1A	3.65318	0.00849659	0.0225897
ZAN	3.65276	3.0963e-06	2.49479e-05
C18orf63	3.65098	0.00663438	0.0184651
NTN5	3.65079	2.88716e-05	0.000177912
AVPR1A	3.64906	0.00274275	0.00887868
PCBP3	3.64729	3.17015e-05	0.000193232
PLA2G4D	3.64591	0.00921818	0.0241918
OR51D1	3.64558	0.0215225	0.0484735
TSPAN32	3.6453	0.0112646	0.0284984
GALNT9	3.64496	3.49388e-05	0.000211361
GDA	3.64258	0.00643889	0.0180359
CABP4	3.64251	0.0084291	0.0224386
CEACAM18	3.64228	0.011223	0.0284317
CAPN8	3.64111	0.0107403	0.0273896
GJB5	3.64059	0.00339856	0.0106206
PTGIR	3.64056	0.0151649	0.0364632
COL24A1	3.64015	1.0029e-05	7.10967e-05
ADAMTSL3	3.63964	0.0127005	0.0314936
TTC22	3.63584	0.00146922	0.00525405
ACAN	3.63484	0.000603509	0.00245774
SORCS2	3.63213	1.49026e-06	1.29741e-05
SCN9A	3.62966	0.00187621	0.00644975
SLC6A5	3.62868	0.0207325	0.0469712
SPHKAP	3.62725	0.00256331	0.00840259
CYS1	3.62535	0.00588515	0.0167049
RASGRP2	3.62226	0.0003351	0.00149059
OTOP2	3.61688	0.00962197	0.0250334
ZSCAN12	3.61609	0.000136469	0.00069639
NR4A3	3.61428	5.19867e-15	1.48162e-13
GHSR	3.61152	0.000164341	0.000815758
ACOT12	3.61126	7.2174e-08	8.0537e-07
ADCY4	3.61083	0.00580023	0.0165139
WNT7A	3.6101	0.018459	0.0427921
NKX3-1	3.6085	0.00280612	0.00904392
ST6GALNAC1	3.60713	0.000114567	0.00059826
ABO	3.60503	0.00368938	0.0113652
CTRB1	3.60503	0.00539699	0.0155734
DUOXA1	3.60461	0.00086119	0.00334176
SGIP1	3.60269	6.70432e-05	0.000376799
NLRP13	3.60266	0.0177602	0.0414626
FREM1	3.60201	0.000705183	0.00281406
HECW2	3.59456	7.30503e-09	9.52476e-08
GHRHR	3.5895	0.00175101	0.00607755
TECTA	3.58607	2.47203e-05	0.000155743
TXNIP	3.58467	0.0113298	0.0286376
KLHL1	3.58382	0.0101152	0.0260873
MYO3A	3.58357	0.0150491	0.0362209
SLITRK1	3.58255	0.000724854	0.00288233
EPHA4	3.5817	0.00493702	0.0144563
MYO15A	3.58033	7.67676e-12	1.51134e-10
MYH6	3.57762	6.73478e-05	0.00037826
VWA3B	3.57621	0.000365304	0.00160047
ELF5	3.57606	0.00358538	0.0110894
FNDC1	3.5757	6.43033e-15	1.8052e-13
WNT5B	3.57398	0.000288645	0.00131907
FLT1	3.57158	0.000109212	0.000574562
CACNA2D3	3.5709	0.00113959	0.00423601
OR2I1P	3.56941	0.0122033	0.0304893
MGLL	3.5672	6.50163e-05	0.00036614
HDC	3.56614	0.0133067	0.0327084
ITGA8	3.56565	0.019169	0.0441047
C12orf42	3.5635	0.0212866	0.0480143
SMIM24	3.562	0.00665719	0.0185133
EPX	3.56045	0.00437592	0.0130743
TNS1	3.55979	2.00999e-05	0.000130584
TGM7	3.55791	0.0173222	0.0406256
ABCA13	3.55497	0.000670655	0.00269284
C10orf90	3.5543	0.00797767	0.0214569
NRIP1	3.55426	0.00243191	0.00802801
EGLN3	3.55353	0.0003934	0.00170356
BSND	3.55182	0.0039284	0.011966
PLXNA4	3.55104	4.94771e-10	7.6938e-09
SLC36A2	3.54949	0.00775976	0.0209711
NT5DC2	3.54864	0.000468171	0.00197821
MYT1L	3.54839	1.53192e-08	1.90537e-07
HNF4A	3.54414	2.63369e-05	0.000164394
EFHB	3.54167	0.000371072	0.00162153
GIPC2	3.54164	0.00555495	0.0159223
DPP6	3.54121	8.85589e-20	3.61783e-18
BTLA	3.54016	0.0201964	0.0460105
MTARC1	3.53967	1.22496e-05	8.50867e-05
CDHR4	3.53896	0.0131762	0.0324444
TRPC3	3.53878	0.00405099	0.0122664
ADAM28	3.53737	0.0176488	0.0412367
GLRX	3.53638	0.00553679	0.0158845
ACHE	3.52823	5.788e-29	3.79981e-27
SPOCK1	3.52631	1.18676e-05	8.27399e-05
ALPK2	3.52617	0.00071153	0.00283603
COLEC12	3.52597	0.000423411	0.00181406
DAO	3.52028	0.000557078	0.00229655
HLA-DPA1	3.51777	0.000115143	0.000600524
CFAP298-TCP10L	3.5174	2.82337e-07	2.85998e-06
DCHS1	3.51402	3.56448e-06	2.84215e-05
SHISA7	3.51316	0.0112767	0.0285247
CYP2F1	3.51314	0.0084275	0.0224379
COL2A1	3.5123	4.70576e-06	3.65373e-05
IQCA1L	3.50472	0.00592807	0.0168098
FAM131B	3.50127	1.44817e-05	9.86817e-05
TEKT2	3.49771	0.00391103	0.0119261
STK32B	3.49695	0.00164163	0.00576432
LSAMP	3.49656	0.00132026	0.00480694
ZKSCAN7	3.49653	0.00241522	0.00798229
ARL4C	3.49643	2.70311e-07	2.75736e-06
CHST9	3.49521	0.002783	0.00898484
CHRNA4	3.49396	0.000892716	0.00344587
P2RY1	3.49199	0.017045	0.0400868
KLK6	3.48824	0.0103593	0.0265949
CD38	3.48573	0.0190845	0.0439462
SLC34A1	3.48559	0.000390687	0.00169408
C19orf18	3.48451	1.57776e-14	4.21869e-13
SYT16	3.48441	0.0159881	0.0380573
AFF3	3.47948	1.59894e-05	0.000107308
CD300LG	3.47938	0.00198518	0.00676235
LPO	3.47932	0.00987305	0.0255566
ABCA1	3.47921	3.69132e-08	4.32695e-07
RP1L1	3.47284	0.000117522	0.000611796
ZNF665	3.47201	0.00396435	0.012056
ANO1	3.46957	0.0122535	0.0305693
RUNX3	3.46885	0.0101905	0.0262414
DNAH3	3.46832	1.27778e-05	8.83064e-05
ITGA9	3.46709	8.53524e-07	7.81795e-06
RASGRF1	3.4596	0.000227613	0.00107995
NT5C1A	3.45832	0.00105696	0.00397171
ATP12A	3.45736	1.38104e-08	1.7324e-07
DACT1	3.45425	0.00649671	0.0181628
FSTL4	3.45324	0.0015637	0.00553789
PPEF2	3.45278	0.00135772	0.00492317
PLVAP	3.45123	5.41757e-05	0.000312925
FAM83F	3.45119	1.78141e-06	1.51951e-05
TULP1	3.45067	0.0156903	0.0375122
F7	3.44888	0.0207214	0.0469553
DMGDH	3.44692	7.69337e-05	0.000425303
ELMO1	3.4448	6.87039e-15	1.92234e-13
NLRP12	3.44313	0.00163691	0.00575013
CIART	3.44275	0.000139994	0.000711653
SCN1A	3.44224	0.000219147	0.00104566
CALN1	3.44061	0.000183371	0.000897547
IFI44L	3.43891	0.00259277	0.00848432
PARP9	3.43584	0.00143849	0.00515949
BCL6B	3.435	0.00225999	0.00755059
HMOX1	3.43306	6.60038e-95	2.09107e-92
ITGB4	3.43267	1.68344e-05	0.000112132
NAT16	3.4313	2.32292e-05	0.00014745
OR52K1	3.43046	0.00963311	0.0250571
AMOTL1	3.42929	1.71414e-06	1.4733e-05
CARD11	3.42496	0.005653	0.0161657
NR4A2	3.42244	1.26578e-06	1.11871e-05
SLC22A16	3.42165	0.011217	0.028425
KIAA1755	3.42129	0.0082198	0.021996
ADCY5	3.42048	3.63415e-06	2.89633e-05
NTRK2	3.41999	9.56859e-12	1.85565e-10
MYOG	3.41957	0.0218871	0.0490741
FXYD7	3.41837	0.000939728	0.00359635
SLC13A5	3.41793	0.00380092	0.0116492
CORO2B	3.41732	0.0195086	0.0447154
IRX6	3.41731	0.0165142	0.0390562
FBXO32	3.41699	1.60595e-06	1.38951e-05
DISP3	3.41546	5.50782e-06	4.18783e-05
GRM5	3.41508	0.0168494	0.0397155
TRIM72	3.41315	0.00682518	0.0188747
MYO7A	3.40678	4.82136e-06	3.72975e-05
HKDC1	3.40598	2.15314e-07	2.23007e-06
ACSM1	3.40559	0.0157303	0.0375816
KLHL33	3.40527	0.00348614	0.01085
ZBTB7C	3.40106	0.000183694	0.000898865
SPP1	3.39968	0.000949856	0.00363318
AKR1C2	3.39623	5.89353e-07	5.57687e-06
SYTL2	3.38832	2.25061e-07	2.31821e-06
PDE10A	3.38725	1.1848e-07	1.27324e-06
PLCB4	3.38638	5.56572e-05	0.000320276
ZNF366	3.38266	0.0216192	0.0485762
MYEOV	3.38128	0.00018871	0.000919673
KRT15	3.37948	5.81349e-16	1.79973e-14
RASL10B	3.37855	0.016654	0.0393153
NPR1	3.37682	0.0146204	0.0353759
KRT16	3.37669	6.21814e-06	4.65244e-05
P2RX1	3.3764	0.0184736	0.0428082
PYROXD2	3.37623	1.85677e-05	0.000122039
HAPLN2	3.37468	0.00725907	0.0198733
STK31	3.37435	0.00267486	0.00869728
SLC25A48	3.36972	0.007304	0.0199697
NCKAP1L	3.36603	0.000791093	0.0031062
IGFN1	3.364	6.83822e-07	6.38133e-06
ATP1B2	3.36199	0.00205227	0.00696103
RGS6	3.36092	0.0066023	0.018397
PCED1B	3.36034	0.00738483	0.0201385
SCN1B	3.36022	4.98097e-12	1.00308e-10
FAIM2	3.35924	0.00127665	0.00467339
KCND3	3.35883	1.67383e-09	2.40144e-08
ATXN1	3.356	2.20928e-07	2.28121e-06
MFAP2	3.35507	0.00371757	0.0114304
ADAMTS8	3.35458	0.00262062	0.00855061
KLF18	3.35361	0.00515632	0.0150021
ILDR1	3.35327	0.0201223	0.0458789
SHISA6	3.3503	0.00436037	0.0130429
NPNT	3.3495	0.0158141	0.0377338
PLB1	3.34934	1.82141e-05	0.000120136
PCSK5	3.34713	2.47625e-06	2.03603e-05
OTUD7A	3.34678	0.000843331	0.00328152
CD109	3.34543	7.32349e-06	5.37693e-05
KIAA1549L	3.34329	1.04122e-06	9.32948e-06
GLRA3	3.34158	0.000320949	0.00143979
CPNE9	3.33698	0.000246572	0.00115144
HS6ST3	3.33674	0.0017106	0.00596523
ARHGAP25	3.33427	0.0106057	0.0271044
EPHA6	3.33396	0.000174754	0.000860356
DCT	3.32912	0.0205323	0.0466121
FOXP2	3.32905	0.00985991	0.0255304
STAT5A	3.32865	2.95922e-05	0.000181983
ADAMTS17	3.32545	5.82424e-05	0.000333107
HEY2	3.32414	0.00737099	0.0201137
SLC38A1	3.32177	0.0157014	0.0375232
RSAD2	3.32031	0.0180617	0.0419807
UNC79	3.31982	1.37324e-05	9.41461e-05
NFASC	3.31542	1.04921e-12	2.31705e-11
CNTNAP2	3.31107	6.04353e-05	0.000343822
TBX21	3.31052	0.00356295	0.0110362
IL16	3.31027	0.00253867	0.0083364
MYOM1	3.30827	9.83384e-11	1.68443e-09
SLC12A8	3.30817	0.00300061	0.00955575
STOX2	3.30815	0.0013592	0.00492557
LTF	3.30753	0.00297233	0.00948178
TRPM2	3.30733	0.000294098	0.00133896
PTPRN	3.30602	0.00142397	0.00511719
SLC26A8	3.30476	0.0003317	0.00147976
SYT17	3.30356	4.09175e-12	8.39855e-11
PDLIM3	3.30148	0.00566866	0.016205
DEPP1	3.30026	0.0049512	0.0144878
BCL6	3.2998	3.38575e-15	9.83208e-14
SGCD	3.29748	0.011769	0.0295619
RELN	3.29539	5.6946e-06	4.30462e-05
VSTM4	3.29516	0.000922821	0.00354343
DTX1	3.29117	0.00129644	0.00473453
RUNX1	3.29075	0.0188007	0.0434408
DNAH12	3.29054	3.86017e-08	4.50718e-07
LPAR5	3.29052	0.00560336	0.0160319
SLC2A5	3.28435	0.00321252	0.0101141
TCF4	3.28425	0.000234574	0.00110675
MDGA2	3.28292	0.0156923	0.0375122
ATP1A2	3.28101	0.000153352	0.000767988
FAT4	3.27772	4.20417e-08	4.86507e-07
OPRD1	3.27428	0.00140348	0.00505306
COL5A3	3.27126	2.52314e-09	3.53575e-08
KLHL30	3.26613	0.00240093	0.00794252
CRACDL	3.26239	3.21474e-12	6.70446e-11
OSBPL7	3.26206	0.000277995	0.00127785
CFTR	3.26192	8.41366e-06	6.08989e-05
SYT15B	3.26038	0.000758578	0.00299654
SLC8A1	3.26017	0.000865903	0.00335542
ADAMTSL1	3.25758	0.00024111	0.00112972
NCAN	3.25755	0.000360423	0.00158196
CPA4	3.25653	0.014156	0.0344518
RGSL1	3.25491	0.000623674	0.00253069
NEURL3	3.24733	0.0130999	0.0322943
GSDMC	3.24528	0.000313259	0.00140904
FREM3	3.24517	0.00984103	0.0254894
P2RX5	3.24378	0.00261416	0.00854101
CA2	3.24259	2.72164e-05	0.000168946
KLK3	3.23809	0.00407521	0.012322
MYCBPAP	3.23727	5.83378e-06	4.40195e-05
NRG3	3.23547	0.0127678	0.0316327
RTBDN	3.23456	0.00486379	0.014284
PIK3CG	3.22719	0.0130987	0.0322943
MUC5B	3.22622	1.31945e-11	2.51809e-10
[truncated: 2,852 more rows]

## Sheet: Supplementary Table S6
Table S6: Survival data of AT/RT-MYC patients
Case	Source	Age of onset [years]	Sex	OS [months]	PFS [months]	Status	Resection status	M+	Therapy	Number of genes with Log2>2	Group gene expression	Group survivor
#6 primary	Johann, Altendorf et al. 2023	2	male	6.1	1.5	dead	Subtotal resection			90	high	short
#10 primary	Johann, Altendorf et al. 2023	2	male	90		alive	Subtotal resection			46	low	long
#22 primary	Johann, Altendorf et al. 2023	0.7	male	6	6	dead	Gross total resection			94	high	short
H049.0CWK	Johann et al. 2016	4	male	12	12	alive				39	low	excluded
H049.031P	Johann et al. 2016		male	7	1	alive				40	low	excluded
H049.FEGQ	Johann et al. 2016		female	9	6	alive				60	high	excluded
H049.X973	Johann et al. 2016		female	5	5	alive				40	low	excluded
MYC #1	This study	14.9	male	30.2	30.2	alive	Gross total resection	no	9 course + radiotherapy	104	high	long
MYC #2	This study	2.3	male	120.7	120.7	alive	Gross total resection	no	8 course + radiotherapy	97	low	long
MYC #3	This study	1.3	male	2	0	dead				102	high	short
MYC #4	This study	2.4	female	7	4	dead	Partial resection	no	3 course	92	high	short
MYC #5	This study	1.5	male	20		dead	Gross total resection	no	9 course + maintenance therapy + relapse therapy	104	high	long
MYC #6	This study	1.8	male	15		dead	Subtotal resection	yes	9 course + radiotherapy	101	high	short
MYC #7	This study	0.3	male	8	6	dead	Biopsy	yes	no therapy	108	high	short
MYC #8	This study	23	female	20	20	alive				99	high	long
MYC #9	This study	1.7	female	2.4	0	alive	Biopsy	no	4 course + palliative	42	low	excluded
MYC #10	This study	1.5	male	11.6	11.6	alive	Gross total resection	no	9 course + maintenance therapy	38	low	excluded
MYC #11	This study		male	7.3	0	alive				38	low	excluded
MYC #12	This study	9.9	male	89.9	89.9	dead	Biopsy	yes	3 course + palliative	20	low	long
MYC #13	AG Kerl Münster, unpublished	2.5	male	17	11	dead				56	low	short
MYC #14	AG Kerl Münster, unpublished	14.9	male	30.2	30.2	alive	Gross total resection	no	9 course + radiotherapy	69	high	long
MYC #15	AG Kerl Münster, unpublished	2.3	male	120.7	120.7	alive	Gross total resection	no	8 course + radiotherapy	58	low	long
MYC #16	AG Kerl Münster, unpublished	1.5	male	11.6	11.6	alive				58	low	excluded
MYC #17	AG Kerl Münster, unpublished	2	male	13	12	alive				20	low	excluded
MYC #18	AG Kerl Münster, unpublished	2	female	19	18	dead				19	low	excluded
